# Supplementary material for: Profiling Thermus thermophilus Argonaute Guide DNA Sequence Preferences by Functional Screening
Source: Front Mol Biosci. 2021 Apr 29;8:670940. doi: 10.3389/fmolb.2021.670940 (PMC8118625; doi:10.3389/fmolb.2021.670940)
Supplement: Supplementary Data Sheet 2 — Capillary electrophoresis data for endonuclease reactions performed for this manuscript. Peak assignment performed with Peak Scanner < cps:sc > TM < /cps:sc > v1.0 for blue and green channels from Applied Biosystems 3730xl DNA Analyzer FSA file output. [file Data_Sheet_2.CSV]

rep	ssds	target_spec	FWRV	prod_size	guide_seq	full_comp	buffer	rxn_temp_C	rxn_time_min	dye	height	bp	rel_area
1	ss	30	FW	7	TTCAACTCCAATATGAT	TRUE	ThermoPol	75	30	B	13706	0.8	1
1	ss	30	FW	7	ATCAACTCCAATATGAT	FALSE	ThermoPol	75	30	B	22260	3.5	1
1	ss	30	FW	7	GTCAACTCCAATATGAT	FALSE	ThermoPol	75	30	B	1269	3	0.296
1	ss	30	FW	7	CTCAACTCCAATATGAT	FALSE	ThermoPol	75	30	B	26402	2.3	1
2	ss	30	FW	7	TTCAACTCCAATATGAT	TRUE	ThermoPol	75	30	B	18019	0.6	1
3	ss	30	FW	7	TTCAACTCCAATATGAT	TRUE	ThermoPol	75	30	B	15472	0.6	1
1	ss	30	FW	8	ATTCAACTCCAATATGA	TRUE	ThermoPol	75	30	B	11679	93.3	0
1	ss	30	FW	8	TTTCAACTCCAATATGA	FALSE	ThermoPol	75	30	B	7708	1.7	0.472
1	ss	30	FW	8	GTTCAACTCCAATATGA	FALSE	ThermoPol	75	30	B	3030	93.5	0
1	ss	30	FW	8	CTTCAACTCCAATATGA	FALSE	ThermoPol	75	30	B	4493	0.8	0.307
2	ss	30	FW	8	ATTCAACTCCAATATGA	TRUE	ThermoPol	75	30	B	11682	93.2	0
3	ss	30	FW	8	ATTCAACTCCAATATGA	TRUE	ThermoPol	75	30	B	8115	93.3	0
1	ss	30	FW	9	CATTCAACTCCAATATG	TRUE	ThermoPol	75	30	B	13079	93.3	0
1	ss	30	FW	9	TATTCAACTCCAATATG	FALSE	ThermoPol	75	30	B	2268	2.9	0.178
1	ss	30	FW	9	AATTCAACTCCAATATG	FALSE	ThermoPol	75	30	B	16562	93.5	0
1	ss	30	FW	9	GATTCAACTCCAATATG	FALSE	ThermoPol	75	30	B	5933	93.6	0
2	ss	30	FW	9	CATTCAACTCCAATATG	TRUE	ThermoPol	75	30	B	17826	93.3	0
3	ss	30	FW	9	CATTCAACTCCAATATG	TRUE	ThermoPol	75	30	B	9187	93.2	0
1	ss	30	FW	10	ACATTCAACTCCAATAT	TRUE	ThermoPol	75	30	B	17587	1.9	1
1	ss	30	FW	10	TCATTCAACTCCAATAT	FALSE	ThermoPol	75	30	B	28165	3.3	1
1	ss	30	FW	10	GCATTCAACTCCAATAT	FALSE	ThermoPol	75	30	B	11087	93.4	0
1	ss	30	FW	10	CCATTCAACTCCAATAT	FALSE	ThermoPol	75	30	B	28310	2.3	1
2	ss	30	FW	10	ACATTCAACTCCAATAT	TRUE	ThermoPol	75	30	B	15241	2.2	1
3	ss	30	FW	10	ACATTCAACTCCAATAT	TRUE	ThermoPol	75	30	B	5831	2.2	0.5
1	ss	30	FW	11	TACATTCAACTCCAATA	TRUE	ThermoPol	75	30	B	9547	1.5	0.663
1	ss	30	FW	11	AACATTCAACTCCAATA	FALSE	ThermoPol	75	30	B	10674	3	0.765
1	ss	30	FW	11	GACATTCAACTCCAATA	FALSE	ThermoPol	75	30	B	5308	3	0.391
1	ss	30	FW	11	CACATTCAACTCCAATA	FALSE	ThermoPol	75	30	B	20610	2.1	0.802
2	ss	30	FW	11	TACATTCAACTCCAATA	TRUE	ThermoPol	75	30	B	8719	1.3	0.665
3	ss	30	FW	11	TACATTCAACTCCAATA	TRUE	ThermoPol	75	30	B	6210	1.9	0.521
1	ss	30	FW	12	CTACATTCAACTCCAAT	TRUE	ThermoPol	75	30	B	11933	93.3	0
1	ss	30	FW	12	TTACATTCAACTCCAAT	FALSE	ThermoPol	75	30	B	10666	4.8	0.45
1	ss	30	FW	12	ATACATTCAACTCCAAT	FALSE	ThermoPol	75	30	B	2045	5	0.2
1	ss	30	FW	12	GTACATTCAACTCCAAT	FALSE	ThermoPol	75	30	B	11921	93.5	0
2	ss	30	FW	12	CTACATTCAACTCCAAT	TRUE	ThermoPol	75	30	B	8772	93.2	0
3	ss	30	FW	12	CTACATTCAACTCCAAT	TRUE	ThermoPol	75	30	B	7304	93.2	0
1	ss	30	FW	13	CCTACATTCAACTCCAA	TRUE	ThermoPol	75	30	B	17882	3.9	0.875
1	ss	30	FW	13	TCTACATTCAACTCCAA	FALSE	ThermoPol	75	30	B	32650	5	1
1	ss	30	FW	13	ACTACATTCAACTCCAA	FALSE	ThermoPol	75	30	B	13035	5	0.784
1	ss	30	FW	13	GCTACATTCAACTCCAA	FALSE	ThermoPol	75	30	B	12155	4.8	1
2	ss	30	FW	13	CCTACATTCAACTCCAA	TRUE	ThermoPol	75	30	B	14557	3.7	1
3	ss	30	FW	13	CCTACATTCAACTCCAA	TRUE	ThermoPol	75	30	B	20259	3.1	1
1	ss	30	FW	14	ACCTACATTCAACTCCA	TRUE	ThermoPol	75	30	B	26376	93.5	0
1	ss	30	FW	14	TCCTACATTCAACTCCA	FALSE	ThermoPol	75	30	B	2525	5.2	0.136
1	ss	30	FW	14	GCCTACATTCAACTCCA	FALSE	ThermoPol	75	30	B	1436	93.5	0
1	ss	30	FW	14	CCCTACATTCAACTCCA	FALSE	ThermoPol	75	30	B	3349	3.3	0.161
2	ss	30	FW	14	ACCTACATTCAACTCCA	TRUE	ThermoPol	75	30	B	11947	93.4	0
3	ss	30	FW	14	ACCTACATTCAACTCCA	TRUE	ThermoPol	75	30	B	7882	93.2	0
1	ss	30	FW	15	AACCTACATTCAACTCC	TRUE	ThermoPol	75	30	B	7448	93.2	0
1	ss	30	FW	15	TACCTACATTCAACTCC	FALSE	ThermoPol	75	30	B	10799	6.4	0.429
1	ss	30	FW	15	GACCTACATTCAACTCC	FALSE	ThermoPol	75	30	B	956	5.8	0.376
1	ss	30	FW	15	CACCTACATTCAACTCC	FALSE	ThermoPol	75	30	B	4989	4.8	0.234
2	ss	30	FW	15	AACCTACATTCAACTCC	TRUE	ThermoPol	75	30	B	11870	93.2	0
3	ss	30	FW	15	AACCTACATTCAACTCC	TRUE	ThermoPol	75	30	B	8892	93.2	0
1	ss	30	FW	16	TAACCTACATTCAACTC	TRUE	ThermoPol	75	30	B	21607	4.4	1
1	ss	30	FW	16	AAACCTACATTCAACTC	FALSE	ThermoPol	75	30	B	27202	6.7	1
1	ss	30	FW	16	GAACCTACATTCAACTC	FALSE	ThermoPol	75	30	B	13340	5.4	1
1	ss	30	FW	16	CAACCTACATTCAACTC	FALSE	ThermoPol	75	30	B	32737	5	1
2	ss	30	FW	16	TAACCTACATTCAACTC	TRUE	ThermoPol	75	30	B	22327	4.8	1
3	ss	30	FW	16	TAACCTACATTCAACTC	TRUE	ThermoPol	75	30	B	21606	4.8	1
1	ss	30	FW	17	ATAACCTACATTCAACT	TRUE	ThermoPol	75	30	B	18590	5.2	1
1	ss	30	FW	17	TTAACCTACATTCAACT	FALSE	ThermoPol	75	30	B	19203	6.8	0.684
1	ss	30	FW	17	GTAACCTACATTCAACT	FALSE	ThermoPol	75	30	B	4633	6	0.482
1	ss	30	FW	17	CTAACCTACATTCAACT	FALSE	ThermoPol	75	30	B	26694	5.4	1
2	ss	30	FW	17	ATAACCTACATTCAACT	TRUE	ThermoPol	75	30	B	18869	5.2	1
3	ss	30	FW	17	ATAACCTACATTCAACT	TRUE	ThermoPol	75	30	B	20082	5.2	1
1	ss	30	FW	18	TATAACCTACATTCAAC	TRUE	ThermoPol	75	30	B	21427	6.3	1
1	ss	30	FW	18	AATAACCTACATTCAAC	FALSE	ThermoPol	75	30	B	16786	7.7	0.758
1	ss	30	FW	18	GATAACCTACATTCAAC	FALSE	ThermoPol	75	30	B	8581	93.4	0
1	ss	30	FW	18	CATAACCTACATTCAAC	FALSE	ThermoPol	75	30	B	27157	6.5	1
2	ss	30	FW	18	TATAACCTACATTCAAC	TRUE	ThermoPol	75	30	B	20653	6.2	1
3	ss	30	FW	18	TATAACCTACATTCAAC	TRUE	ThermoPol	75	30	B	20144	6.2	1
1	ss	30	FW	19	TTATAACCTACATTCAA	TRUE	ThermoPol	75	30	B	6194	7.7	0.629
1	ss	30	FW	19	ATATAACCTACATTCAA	FALSE	ThermoPol	75	30	B	1819	9	0.194
1	ss	30	FW	19	GTATAACCTACATTCAA	FALSE	ThermoPol	75	30	B	6072	93.5	0
1	ss	30	FW	19	CTATAACCTACATTCAA	FALSE	ThermoPol	75	30	B	6453	8.6	0.4
2	ss	30	FW	19	TTATAACCTACATTCAA	TRUE	ThermoPol	75	30	B	8638	7.7	0.69
3	ss	30	FW	19	TTATAACCTACATTCAA	TRUE	ThermoPol	75	30	B	5283	7.7	0.443
1	ss	30	FW	20	ATTATAACCTACATTCA	TRUE	ThermoPol	75	30	B	12125	8.8	1
1	ss	30	FW	20	TTTATAACCTACATTCA	FALSE	ThermoPol	75	30	B	22956	9.8	1
1	ss	30	FW	20	GTTATAACCTACATTCA	FALSE	ThermoPol	75	30	B	2783	9.6	0.279
1	ss	30	FW	20	CTTATAACCTACATTCA	FALSE	ThermoPol	75	30	B	12591	93.3	0
2	ss	30	FW	20	ATTATAACCTACATTCA	TRUE	ThermoPol	75	30	B	13718	8.7	1
3	ss	30	FW	20	ATTATAACCTACATTCA	TRUE	ThermoPol	75	30	B	15322	8.7	1
1	ss	30	FW	21	TATTATAACCTACATTC	TRUE	ThermoPol	75	30	B	7109	93.2	0
1	ss	30	FW	21	AATTATAACCTACATTC	FALSE	ThermoPol	75	30	B	13137	93.5	0
1	ss	30	FW	21	GATTATAACCTACATTC	FALSE	ThermoPol	75	30	B	1784	93.6	0
1	ss	30	FW	21	CATTATAACCTACATTC	FALSE	ThermoPol	75	30	B	11814	93.2	0
2	ss	30	FW	21	TATTATAACCTACATTC	TRUE	ThermoPol	75	30	B	9669	93.3	0
3	ss	30	FW	21	TATTATAACCTACATTC	TRUE	ThermoPol	75	30	B	7841	93.2	0
1	ss	30	FW	22	TTATTATAACCTACATT	TRUE	ThermoPol	75	30	B	7777	93.2	0
1	ss	30	FW	22	ATATTATAACCTACATT	FALSE	ThermoPol	75	30	B	19957	93.7	0
1	ss	30	FW	22	GTATTATAACCTACATT	FALSE	ThermoPol	75	30	B	2614	93.5	0
1	ss	30	FW	22	CTATTATAACCTACATT	FALSE	ThermoPol	75	30	B	1600	10.8	0.086
2	ss	30	FW	22	TTATTATAACCTACATT	TRUE	ThermoPol	75	30	B	10515	93.3	0
3	ss	30	FW	22	TTATTATAACCTACATT	TRUE	ThermoPol	75	30	B	7450	93.2	0
1	ss	30	FW	23	ATTATTATAACCTACAT	TRUE	ThermoPol	75	30	B	5824	12.7	0.539
1	ss	30	FW	23	TTTATTATAACCTACAT	FALSE	ThermoPol	75	30	B	25214	13.9	1
1	ss	30	FW	23	GTTATTATAACCTACAT	FALSE	ThermoPol	75	30	B	3912	93.7	0
1	ss	30	FW	23	CTTATTATAACCTACAT	FALSE	ThermoPol	75	30	B	10693	12.7	0.566
2	ss	30	FW	23	ATTATTATAACCTACAT	TRUE	ThermoPol	75	30	B	7955	12.6	0.375
3	ss	30	FW	23	ATTATTATAACCTACAT	TRUE	ThermoPol	75	30	B	3715	12.6	0.256
1	ss	30	FW	24	TATTATTATAACCTACA	TRUE	ThermoPol	75	30	B	21756	13.6	1
1	ss	30	FW	24	AATTATTATAACCTACA	FALSE	ThermoPol	75	30	B	17744	14.3	0.878
1	ss	30	FW	24	GATTATTATAACCTACA	FALSE	ThermoPol	75	30	B	3577	14.2	0.748
1	ss	30	FW	24	CATTATTATAACCTACA	FALSE	ThermoPol	75	30	B	21237	93.3	0
2	ss	30	FW	24	TATTATTATAACCTACA	TRUE	ThermoPol	75	30	B	19604	13.8	1
3	ss	30	FW	24	TATTATTATAACCTACA	TRUE	ThermoPol	75	30	B	19347	13.6	1
1	ss	30	FW	25	ATATTATTATAACCTAC	TRUE	ThermoPol	75	30	B	4620	93.1	0
1	ss	30	FW	25	TTATTATTATAACCTAC	FALSE	ThermoPol	75	30	B	18306	93.8	0
1	ss	30	FW	25	GTATTATTATAACCTAC	FALSE	ThermoPol	75	30	B	5096	93.7	0
1	ss	30	FW	25	CTATTATTATAACCTAC	FALSE	ThermoPol	75	30	B	11440	93.3	0
2	ss	30	FW	25	ATATTATTATAACCTAC	TRUE	ThermoPol	75	30	B	10610	93.3	0
3	ss	30	FW	25	ATATTATTATAACCTAC	TRUE	ThermoPol	75	30	B	8436	93.2	0
1	ss	30	FW	26	AATATTATTATAACCTA	TRUE	ThermoPol	75	30	B	8946	93.2	0
1	ss	30	FW	26	TATATTATTATAACCTA	FALSE	ThermoPol	75	30	B	4793	16	0.229
1	ss	30	FW	26	GATATTATTATAACCTA	FALSE	ThermoPol	75	30	B	5168	93.5	0
1	ss	30	FW	26	CATATTATTATAACCTA	FALSE	ThermoPol	75	30	B	13923	93.3	0
2	ss	30	FW	26	AATATTATTATAACCTA	TRUE	ThermoPol	75	30	B	8112	93.2	0
3	ss	30	FW	26	AATATTATTATAACCTA	TRUE	ThermoPol	75	30	B	8444	93.2	0
1	ss	30	FW	27	AAATATTATTATAACCT	TRUE	ThermoPol	75	30	B	10374	16.1	0.594
1	ss	30	FW	27	TAATATTATTATAACCT	FALSE	ThermoPol	75	30	B	15168	17.1	0.637
1	ss	30	FW	27	GAATATTATTATAACCT	FALSE	ThermoPol	75	30	B	8972	93.6	0
1	ss	30	FW	27	CAATATTATTATAACCT	FALSE	ThermoPol	75	30	B	13101	16.2	1
2	ss	30	FW	27	AAATATTATTATAACCT	TRUE	ThermoPol	75	30	B	9569	16	0.77
3	ss	30	FW	27	AAATATTATTATAACCT	TRUE	ThermoPol	75	30	B	4080	16.1	0.34
1	ss	30	FW	28	TAAATATTATTATAACC	TRUE	ThermoPol	75	30	B	6075	93.1	0
1	ss	30	FW	28	AAAATATTATTATAACC	FALSE	ThermoPol	75	30	B	13376	93.7	0
1	ss	30	FW	28	GAAATATTATTATAACC	FALSE	ThermoPol	75	30	B	10324	93.6	0
1	ss	30	FW	28	CAAATATTATTATAACC	FALSE	ThermoPol	75	30	B	13919	93.4	0
2	ss	30	FW	28	TAAATATTATTATAACC	TRUE	ThermoPol	75	30	B	8230	93	0
3	ss	30	FW	28	TAAATATTATTATAACC	TRUE	ThermoPol	75	30	B	7625	93.2	0
1	ss	30	FW	29	GTAAATATTATTATAAC	TRUE	ThermoPol	75	30	B	6948	93.2	0
1	ss	30	FW	29	TTAAATATTATTATAAC	FALSE	ThermoPol	75	30	B	30549	93.5	0
1	ss	30	FW	29	ATAAATATTATTATAAC	FALSE	ThermoPol	75	30	B	9513	93.5	0
1	ss	30	FW	29	CTAAATATTATTATAAC	FALSE	ThermoPol	75	30	B	11463	93.5	0
2	ss	30	FW	29	GTAAATATTATTATAAC	TRUE	ThermoPol	75	30	B	9455	93.2	0
3	ss	30	FW	29	GTAAATATTATTATAAC	TRUE	ThermoPol	75	30	B	8880	93.3	0
1	ss	30	FW	30	AGTAAATATTATTATAA	TRUE	ThermoPol	75	30	B	9654	93.2	0
1	ss	30	FW	30	TGTAAATATTATTATAA	FALSE	ThermoPol	75	30	B	19690	93.8	0
1	ss	30	FW	30	GGTAAATATTATTATAA	FALSE	ThermoPol	75	30	B	8281	93.8	0
1	ss	30	FW	30	CGTAAATATTATTATAA	FALSE	ThermoPol	75	30	B	11560	93.3	0
2	ss	30	FW	30	AGTAAATATTATTATAA	TRUE	ThermoPol	75	30	B	11748	93.2	0
3	ss	30	FW	30	AGTAAATATTATTATAA	TRUE	ThermoPol	75	30	B	18875	93.1	0
1	ss	30	FW	31	TAGTAAATATTATTATA	TRUE	ThermoPol	75	30	B	8224	19.6	0.639
1	ss	30	FW	31	AAGTAAATATTATTATA	FALSE	ThermoPol	75	30	B	13890	93.6	0
1	ss	30	FW	31	GAGTAAATATTATTATA	FALSE	ThermoPol	75	30	B	5748	93.5	0
1	ss	30	FW	31	CAGTAAATATTATTATA	FALSE	ThermoPol	75	30	B	5581	20	0.35
2	ss	30	FW	31	TAGTAAATATTATTATA	TRUE	ThermoPol	75	30	B	6979	19.8	0.45
3	ss	30	FW	31	TAGTAAATATTATTATA	TRUE	ThermoPol	75	30	B	4169	19.8	0.22
1	ss	30	FW	32	TTAGTAAATATTATTAT	TRUE	ThermoPol	75	30	B	7464	20.6	0.409
1	ss	30	FW	32	ATAGTAAATATTATTAT	FALSE	ThermoPol	75	30	B	11242	93.5	0
1	ss	30	FW	32	GTAGTAAATATTATTAT	FALSE	ThermoPol	75	30	B	6600	93.6	0
1	ss	30	FW	32	CTAGTAAATATTATTAT	FALSE	ThermoPol	75	30	B	2726	20.7	0.155
2	ss	30	FW	32	TTAGTAAATATTATTAT	TRUE	ThermoPol	75	30	B	3576	20.6	0.302
3	ss	30	FW	32	TTAGTAAATATTATTAT	TRUE	ThermoPol	75	30	B	1345	20.6	0.119
1	ss	30	FW	33	CTTAGTAAATATTATTA	TRUE	ThermoPol	75	30	B	9356	22	1
1	ss	30	FW	33	TTTAGTAAATATTATTA	FALSE	ThermoPol	75	30	B	20978	23.7	1
1	ss	30	FW	33	ATTAGTAAATATTATTA	FALSE	ThermoPol	75	30	B	2759	23.3	0.185
1	ss	30	FW	33	GTTAGTAAATATTATTA	FALSE	ThermoPol	75	30	B	4685	23	0.302
2	ss	30	FW	33	CTTAGTAAATATTATTA	TRUE	ThermoPol	75	30	B	11356	22.1	1
3	ss	30	FW	33	CTTAGTAAATATTATTA	TRUE	ThermoPol	75	30	B	7427	21.9	0.627
1	ss	30	FW	34	GCTTAGTAAATATTATT	TRUE	ThermoPol	75	30	B	6765	93	0
1	ss	30	FW	34	TCTTAGTAAATATTATT	FALSE	ThermoPol	75	30	B	13098	93.6	0
1	ss	30	FW	34	ACTTAGTAAATATTATT	FALSE	ThermoPol	75	30	B	11794	93.7	0
1	ss	30	FW	34	CCTTAGTAAATATTATT	FALSE	ThermoPol	75	30	B	1284	23.5	0.092
2	ss	30	FW	34	GCTTAGTAAATATTATT	TRUE	ThermoPol	75	30	B	9368	93.1	0
3	ss	30	FW	34	GCTTAGTAAATATTATT	TRUE	ThermoPol	75	30	B	10828	93.2	0
1	ss	30	FW	35	CGCTTAGTAAATATTAT	TRUE	ThermoPol	75	30	B	11562	24.6	1
1	ss	30	FW	35	TGCTTAGTAAATATTAT	FALSE	ThermoPol	75	30	B	11186	25.9	1
1	ss	30	FW	35	AGCTTAGTAAATATTAT	FALSE	ThermoPol	75	30	B	2245	25.7	0.171
1	ss	30	FW	35	GGCTTAGTAAATATTAT	FALSE	ThermoPol	75	30	B	5688	25.7	0.824
2	ss	30	FW	35	CGCTTAGTAAATATTAT	TRUE	ThermoPol	75	30	B	18876	24.3	1
3	ss	30	FW	35	CGCTTAGTAAATATTAT	TRUE	ThermoPol	75	30	B	19144	24.3	1
1	ss	30	FW	36	TCGCTTAGTAAATATTA	TRUE	ThermoPol	75	30	B	2933	25.9	0.203
1	ss	30	FW	36	ACGCTTAGTAAATATTA	FALSE	ThermoPol	75	30	B	10011	93.7	0
1	ss	30	FW	36	GCGCTTAGTAAATATTA	FALSE	ThermoPol	75	30	B	5006	93.6	0
1	ss	30	FW	36	CCGCTTAGTAAATATTA	FALSE	ThermoPol	75	30	B	3527	26.5	0.196
2	ss	30	FW	36	TCGCTTAGTAAATATTA	TRUE	ThermoPol	75	30	B	2616	25.9	0.247
3	ss	30	FW	36	TCGCTTAGTAAATATTA	TRUE	ThermoPol	75	30	B	9010	93.2	0
1	ss	30	FW	37	GTCGCTTAGTAAATATT	TRUE	ThermoPol	75	30	B	8200	93.2	0
1	ss	30	FW	37	TTCGCTTAGTAAATATT	FALSE	ThermoPol	75	30	B	14581	29	0.744
1	ss	30	FW	37	ATCGCTTAGTAAATATT	FALSE	ThermoPol	75	30	B	5304	28.4	0.415
1	ss	30	FW	37	CTCGCTTAGTAAATATT	FALSE	ThermoPol	75	30	B	7175	28.1	0.773
2	ss	30	FW	37	GTCGCTTAGTAAATATT	TRUE	ThermoPol	75	30	B	12563	93.3	0
3	ss	30	FW	37	GTCGCTTAGTAAATATT	TRUE	ThermoPol	75	30	B	12081	93.3	0
1	ss	30	FW	38	AGTCGCTTAGTAAATAT	TRUE	ThermoPol	75	30	B	15803	93.2	0
1	ss	30	FW	38	TGTCGCTTAGTAAATAT	FALSE	ThermoPol	75	30	B	11436	29.8	0.601
1	ss	30	FW	38	GGTCGCTTAGTAAATAT	FALSE	ThermoPol	75	30	B	1247	29.6	0.124
1	ss	30	FW	38	CGTCGCTTAGTAAATAT	FALSE	ThermoPol	75	30	B	7315	29.4	0.412
2	ss	30	FW	38	AGTCGCTTAGTAAATAT	TRUE	ThermoPol	75	30	B	14044	93.2	0
3	ss	30	FW	38	AGTCGCTTAGTAAATAT	TRUE	ThermoPol	75	30	B	11692	93.1	0
1	ss	30	FW	39	TAGTCGCTTAGTAAATA	TRUE	ThermoPol	75	30	B	16725	29.2	1
1	ss	30	FW	39	AAGTCGCTTAGTAAATA	FALSE	ThermoPol	75	30	B	15463	30.3	1
1	ss	30	FW	39	GAGTCGCTTAGTAAATA	FALSE	ThermoPol	75	30	B	12627	30.4	1
1	ss	30	FW	39	CAGTCGCTTAGTAAATA	FALSE	ThermoPol	75	30	B	11132	93.5	0
2	ss	30	FW	39	TAGTCGCTTAGTAAATA	TRUE	ThermoPol	75	30	B	23645	29	1
3	ss	30	FW	39	TAGTCGCTTAGTAAATA	TRUE	ThermoPol	75	30	B	24777	28.8	1
1	ss	30	FW	40	TTAGTCGCTTAGTAAAT	TRUE	ThermoPol	75	30	B	15256	30.7	1
1	ss	30	FW	40	ATAGTCGCTTAGTAAAT	FALSE	ThermoPol	75	30	B	14189	32	1
1	ss	30	FW	40	GTAGTCGCTTAGTAAAT	FALSE	ThermoPol	75	30	B	5688	31.6	0.834
1	ss	30	FW	40	CTAGTCGCTTAGTAAAT	FALSE	ThermoPol	75	30	B	12189	31.4	1
2	ss	30	FW	40	TTAGTCGCTTAGTAAAT	TRUE	ThermoPol	75	30	B	15632	30.5	1
3	ss	30	FW	40	TTAGTCGCTTAGTAAAT	TRUE	ThermoPol	75	30	B	19617	30.6	1
1	ss	30	FW	41	CTTAGTCGCTTAGTAAA	TRUE	ThermoPol	75	30	B	11492	93.1	0
1	ss	30	FW	41	TTTAGTCGCTTAGTAAA	FALSE	ThermoPol	75	30	B	27648	93.7	0
1	ss	30	FW	41	ATTAGTCGCTTAGTAAA	FALSE	ThermoPol	75	30	B	14396	93.5	0
1	ss	30	FW	41	GTTAGTCGCTTAGTAAA	FALSE	ThermoPol	75	30	B	4687	93.6	0
2	ss	30	FW	41	CTTAGTCGCTTAGTAAA	TRUE	ThermoPol	75	30	B	8717	93.1	0
3	ss	30	FW	41	CTTAGTCGCTTAGTAAA	TRUE	ThermoPol	75	30	B	10531	93.2	0
1	ss	30	FW	42	ACTTAGTCGCTTAGTAA	TRUE	ThermoPol	75	30	B	12056	93.2	0
1	ss	30	FW	42	TCTTAGTCGCTTAGTAA	FALSE	ThermoPol	75	30	B	12308	34.4	0.376
1	ss	30	FW	42	GCTTAGTCGCTTAGTAA	FALSE	ThermoPol	75	30	B	6322	93.6	0
1	ss	30	FW	42	CCTTAGTCGCTTAGTAA	FALSE	ThermoPol	75	30	B	2350	33.7	0.2
2	ss	30	FW	42	ACTTAGTCGCTTAGTAA	TRUE	ThermoPol	75	30	B	13039	93.2	0
3	ss	30	FW	42	ACTTAGTCGCTTAGTAA	TRUE	ThermoPol	75	30	B	11151	93.1	0
1	ss	30	FW	43	CACTTAGTCGCTTAGTA	TRUE	ThermoPol	75	30	B	1212	35.6	0.097
1	ss	30	FW	43	TACTTAGTCGCTTAGTA	FALSE	ThermoPol	75	30	B	17399	36.2	0.66
1	ss	30	FW	43	AACTTAGTCGCTTAGTA	FALSE	ThermoPol	75	30	B	6224	36.1	0.428
1	ss	30	FW	43	GACTTAGTCGCTTAGTA	FALSE	ThermoPol	75	30	B	5286	35.8	0.515
2	ss	30	FW	43	CACTTAGTCGCTTAGTA	TRUE	ThermoPol	75	30	B	1494	35.6	0.101
3	ss	30	FW	43	CACTTAGTCGCTTAGTA	TRUE	ThermoPol	75	30	B	3058	35.4	0.193
1	ss	30	FW	44	GCACTTAGTCGCTTAGT	TRUE	ThermoPol	75	30	B	18229	36.5	1
1	ss	30	FW	44	TCACTTAGTCGCTTAGT	FALSE	ThermoPol	75	30	B	25910	37	1
1	ss	30	FW	44	ACACTTAGTCGCTTAGT	FALSE	ThermoPol	75	30	B	5964	36.7	0.37
1	ss	30	FW	44	CCACTTAGTCGCTTAGT	FALSE	ThermoPol	75	30	B	10443	36.3	0.805
2	ss	30	FW	44	GCACTTAGTCGCTTAGT	TRUE	ThermoPol	75	30	B	13378	36.3	1
3	ss	30	FW	44	GCACTTAGTCGCTTAGT	TRUE	ThermoPol	75	30	B	9228	36.1	0.748
1	ss	30	FW	45	AGCACTTAGTCGCTTAG	TRUE	ThermoPol	75	30	B	20195	38.3	1
1	ss	30	FW	45	TGCACTTAGTCGCTTAG	FALSE	ThermoPol	75	30	B	6589	38.8	1
1	ss	30	FW	45	GGCACTTAGTCGCTTAG	FALSE	ThermoPol	75	30	B	11375	38.5	1
1	ss	30	FW	45	CGCACTTAGTCGCTTAG	FALSE	ThermoPol	75	30	B	18250	38.4	1
2	ss	30	FW	45	AGCACTTAGTCGCTTAG	TRUE	ThermoPol	75	30	B	32060	38.2	1
3	ss	30	FW	45	AGCACTTAGTCGCTTAG	TRUE	ThermoPol	75	30	B	14616	37.9	1
1	ss	30	FW	46	GAGCACTTAGTCGCTTA	TRUE	ThermoPol	75	30	B	1786	39.2	0.082
1	ss	30	FW	46	TAGCACTTAGTCGCTTA	FALSE	ThermoPol	75	30	B	5672	39.6	0.473
1	ss	30	FW	46	AAGCACTTAGTCGCTTA	FALSE	ThermoPol	75	30	B	5713	39.3	0.439
1	ss	30	FW	46	CAGCACTTAGTCGCTTA	FALSE	ThermoPol	75	30	B	6536	39.2	0.389
2	ss	30	FW	46	GAGCACTTAGTCGCTTA	TRUE	ThermoPol	75	30	B	16169	93.2	0
3	ss	30	FW	46	GAGCACTTAGTCGCTTA	TRUE	ThermoPol	75	30	B	12172	93.1	0
1	ss	30	FW	47	TGAGCACTTAGTCGCTT	TRUE	ThermoPol	75	30	B	24064	39.8	1
1	ss	30	FW	47	AGAGCACTTAGTCGCTT	FALSE	ThermoPol	75	30	B	10306	40.1	0.688
1	ss	30	FW	47	GGAGCACTTAGTCGCTT	FALSE	ThermoPol	75	30	B	9276	40.1	0.823
1	ss	30	FW	47	CGAGCACTTAGTCGCTT	FALSE	ThermoPol	75	30	B	9508	40	0.678
2	ss	30	FW	47	TGAGCACTTAGTCGCTT	TRUE	ThermoPol	75	30	B	22400	39.4	1
3	ss	30	FW	47	TGAGCACTTAGTCGCTT	TRUE	ThermoPol	75	30	B	9938	39.4	1
1	ss	30	FW	48	CTGAGCACTTAGTCGCT	TRUE	ThermoPol	75	30	B	8481	41	0.287
1	ss	30	FW	48	TTGAGCACTTAGTCGCT	FALSE	ThermoPol	75	30	B	2964	41.7	0.282
1	ss	30	FW	48	ATGAGCACTTAGTCGCT	FALSE	ThermoPol	75	30	B	2346	41.5	0.182
1	ss	30	FW	48	GTGAGCACTTAGTCGCT	FALSE	ThermoPol	75	30	B	1714	41.3	0.218
2	ss	30	FW	48	CTGAGCACTTAGTCGCT	TRUE	ThermoPol	75	30	B	4085	40.7	0.337
3	ss	30	FW	48	CTGAGCACTTAGTCGCT	TRUE	ThermoPol	75	30	B	2605	40.7	0.198
1	ss	30	FW	49	TCTGAGCACTTAGTCGC	TRUE	ThermoPol	75	30	B	8226	93.2	0
1	ss	30	FW	49	ACTGAGCACTTAGTCGC	FALSE	ThermoPol	75	30	B	3456	42.6	0.28
1	ss	30	FW	49	GCTGAGCACTTAGTCGC	FALSE	ThermoPol	75	30	B	9800	93.6	0
1	ss	30	FW	49	CCTGAGCACTTAGTCGC	FALSE	ThermoPol	75	30	B	6763	42.2	0.513
2	ss	30	FW	49	TCTGAGCACTTAGTCGC	TRUE	ThermoPol	75	30	B	10685	93.1	0
3	ss	30	FW	49	TCTGAGCACTTAGTCGC	TRUE	ThermoPol	75	30	B	7340	93.1	0
1	ss	30	FW	50	ATCTGAGCACTTAGTCG	TRUE	ThermoPol	75	30	B	11961	93.1	0
1	ss	30	FW	50	TTCTGAGCACTTAGTCG	FALSE	ThermoPol	75	30	B	12278	43.8	0.57
1	ss	30	FW	50	GTCTGAGCACTTAGTCG	FALSE	ThermoPol	75	30	B	2077	43.4	0.329
1	ss	30	FW	50	CTCTGAGCACTTAGTCG	FALSE	ThermoPol	75	30	B	6096	43.4	0.305
2	ss	30	FW	50	ATCTGAGCACTTAGTCG	TRUE	ThermoPol	75	30	B	8717	93.1	0
3	ss	30	FW	50	ATCTGAGCACTTAGTCG	TRUE	ThermoPol	75	30	B	9608	93	0
1	ss	30	FW	51	TATCTGAGCACTTAGTC	TRUE	ThermoPol	75	30	B	21346	44.6	1
1	ss	30	FW	51	AATCTGAGCACTTAGTC	FALSE	ThermoPol	75	30	B	16570	45.2	1
1	ss	30	FW	51	GATCTGAGCACTTAGTC	FALSE	ThermoPol	75	30	B	5103	45.1	1
1	ss	30	FW	51	CATCTGAGCACTTAGTC	FALSE	ThermoPol	75	30	B	12867	45	1
2	ss	30	FW	51	TATCTGAGCACTTAGTC	TRUE	ThermoPol	75	30	B	13504	44.2	1
3	ss	30	FW	51	TATCTGAGCACTTAGTC	TRUE	ThermoPol	75	30	B	9701	44.3	1
1	ss	30	FW	52	TTATCTGAGCACTTAGT	TRUE	ThermoPol	75	30	B	15718	45.7	1
1	ss	30	FW	52	ATATCTGAGCACTTAGT	FALSE	ThermoPol	75	30	B	12837	46.4	1
1	ss	30	FW	52	GTATCTGAGCACTTAGT	FALSE	ThermoPol	75	30	B	2390	46.1	0.477
1	ss	30	FW	52	CTATCTGAGCACTTAGT	FALSE	ThermoPol	75	30	B	12855	46.2	1
2	ss	30	FW	52	TTATCTGAGCACTTAGT	TRUE	ThermoPol	75	30	B	12486	45.6	1
3	ss	30	FW	52	TTATCTGAGCACTTAGT	TRUE	ThermoPol	75	30	B	12427	45.4	1
1	ss	30	FW	53	ATTATCTGAGCACTTAG	TRUE	ThermoPol	75	30	B	14646	93	0
1	ss	30	FW	53	TTTATCTGAGCACTTAG	FALSE	ThermoPol	75	30	B	30300	93.6	0
1	ss	30	FW	53	GTTATCTGAGCACTTAG	FALSE	ThermoPol	75	30	B	5941	93.5	0
1	ss	30	FW	53	CTTATCTGAGCACTTAG	FALSE	ThermoPol	75	30	B	11067	93.4	0
2	ss	30	FW	53	ATTATCTGAGCACTTAG	TRUE	ThermoPol	75	30	B	8204	93.1	0
3	ss	30	FW	53	ATTATCTGAGCACTTAG	TRUE	ThermoPol	75	30	B	14609	93.1	0
1	ss	30	FW	54	TATTATCTGAGCACTTA	TRUE	ThermoPol	75	30	B	21978	47.7	1
1	ss	30	FW	54	AATTATCTGAGCACTTA	FALSE	ThermoPol	75	30	B	11287	48.5	0.6
1	ss	30	FW	54	GATTATCTGAGCACTTA	FALSE	ThermoPol	75	30	B	5685	48.3	0.677
1	ss	30	FW	54	CATTATCTGAGCACTTA	FALSE	ThermoPol	75	30	B	6782	48.3	0.71
2	ss	30	FW	54	TATTATCTGAGCACTTA	TRUE	ThermoPol	75	30	B	16641	47.6	1
3	ss	30	FW	54	TATTATCTGAGCACTTA	TRUE	ThermoPol	75	30	B	19322	47.6	1
1	ss	30	FW	55	ATATTATCTGAGCACTT	TRUE	ThermoPol	75	30	B	7401	48.7	0.859
1	ss	30	FW	55	TTATTATCTGAGCACTT	FALSE	ThermoPol	75	30	B	32493	49.6	1
1	ss	30	FW	55	GTATTATCTGAGCACTT	FALSE	ThermoPol	75	30	B	5418	49.5	0.348
1	ss	30	FW	55	CTATTATCTGAGCACTT	FALSE	ThermoPol	75	30	B	11420	49.4	1
2	ss	30	FW	55	ATATTATCTGAGCACTT	TRUE	ThermoPol	75	30	B	5505	48.9	0.44
3	ss	30	FW	55	ATATTATCTGAGCACTT	TRUE	ThermoPol	75	30	B	2246	48.9	0.197
1	ss	30	FW	56	TATATTATCTGAGCACT	TRUE	ThermoPol	75	30	B	12068	93.1	0
1	ss	30	FW	56	AATATTATCTGAGCACT	FALSE	ThermoPol	75	30	B	15543	93.5	0
1	ss	30	FW	56	GATATTATCTGAGCACT	FALSE	ThermoPol	75	30	B	5678	93.4	0
1	ss	30	FW	56	CATATTATCTGAGCACT	FALSE	ThermoPol	75	30	B	6818	93.4	0
2	ss	30	FW	56	TATATTATCTGAGCACT	TRUE	ThermoPol	75	30	B	11529	93	0
3	ss	30	FW	56	TATATTATCTGAGCACT	TRUE	ThermoPol	75	30	B	10427	93.1	0
1	ss	30	FW	57	TTATATTATCTGAGCAC	TRUE	ThermoPol	75	30	B	8823	50.3	0.695
1	ss	30	FW	57	ATATATTATCTGAGCAC	FALSE	ThermoPol	75	30	B	16094	93.5	0
1	ss	30	FW	57	GTATATTATCTGAGCAC	FALSE	ThermoPol	75	30	B	13853	93.5	0
1	ss	30	FW	57	CTATATTATCTGAGCAC	FALSE	ThermoPol	75	30	B	2333	50.9	0.227
2	ss	30	FW	57	TTATATTATCTGAGCAC	TRUE	ThermoPol	75	30	B	5216	50.3	0.52
3	ss	30	FW	57	TTATATTATCTGAGCAC	TRUE	ThermoPol	75	30	B	1351	50.4	0.252
1	ss	30	FW	58	GTTATATTATCTGAGCA	TRUE	ThermoPol	75	30	B	9467	93	0
1	ss	30	FW	58	TTTATATTATCTGAGCA	FALSE	ThermoPol	75	30	B	20158	52.5	0.556
1	ss	30	FW	58	ATTATATTATCTGAGCA	FALSE	ThermoPol	75	30	B	9031	52.7	0.448
1	ss	30	FW	58	CTTATATTATCTGAGCA	FALSE	ThermoPol	75	30	B	10360	52.2	0.563
2	ss	30	FW	58	GTTATATTATCTGAGCA	TRUE	ThermoPol	75	30	B	8484	93.3	0
3	ss	30	FW	58	GTTATATTATCTGAGCA	TRUE	ThermoPol	75	30	B	7429	93.1	0
1	ss	30	FW	59	AGTTATATTATCTGAGC	TRUE	ThermoPol	75	30	B	6489	52.8	0.371
1	ss	30	FW	59	TGTTATATTATCTGAGC	FALSE	ThermoPol	75	30	B	21002	53.5	1
1	ss	30	FW	59	GGTTATATTATCTGAGC	FALSE	ThermoPol	75	30	B	7638	93.5	0
1	ss	30	FW	59	CGTTATATTATCTGAGC	FALSE	ThermoPol	75	30	B	13324	53.2	1
2	ss	30	FW	59	AGTTATATTATCTGAGC	TRUE	ThermoPol	75	30	B	4104	53	0.345
3	ss	30	FW	59	AGTTATATTATCTGAGC	TRUE	ThermoPol	75	30	B	1639	52.9	0.196
1	ss	30	FW	60	CAGTTATATTATCTGAG	TRUE	ThermoPol	75	30	B	13892	54	1
1	ss	30	FW	60	TAGTTATATTATCTGAG	FALSE	ThermoPol	75	30	B	7722	54.6	1
1	ss	30	FW	60	AAGTTATATTATCTGAG	FALSE	ThermoPol	75	30	B	9871	54.6	0.749
1	ss	30	FW	60	GAGTTATATTATCTGAG	FALSE	ThermoPol	75	30	B	11404	54.3	1
2	ss	30	FW	60	CAGTTATATTATCTGAG	TRUE	ThermoPol	75	30	B	16246	54	1
3	ss	30	FW	60	CAGTTATATTATCTGAG	TRUE	ThermoPol	75	30	B	8506	54	1
1	ss	30	FW	61	ACAGTTATATTATCTGA	TRUE	ThermoPol	75	30	B	9725	54.9	1
1	ss	30	FW	61	TCAGTTATATTATCTGA	FALSE	ThermoPol	75	30	B	8041	55.4	0.701
1	ss	30	FW	61	GCAGTTATATTATCTGA	FALSE	ThermoPol	75	30	B	4967	93.7	0
1	ss	30	FW	61	CCAGTTATATTATCTGA	FALSE	ThermoPol	75	30	B	16557	55.2	1
2	ss	30	FW	61	ACAGTTATATTATCTGA	TRUE	ThermoPol	75	30	B	8485	55	0.879
3	ss	30	FW	61	ACAGTTATATTATCTGA	TRUE	ThermoPol	75	30	B	1608	54.8	0.335
1	ss	30	FW	62	TACAGTTATATTATCTG	TRUE	ThermoPol	75	30	B	16137	55.7	1
1	ss	30	FW	62	AACAGTTATATTATCTG	FALSE	ThermoPol	75	30	B	13386	56.3	1
1	ss	30	FW	62	GACAGTTATATTATCTG	FALSE	ThermoPol	75	30	B	6490	55.9	1
1	ss	30	FW	62	CACAGTTATATTATCTG	FALSE	ThermoPol	75	30	B	11129	56	1
2	ss	30	FW	62	TACAGTTATATTATCTG	TRUE	ThermoPol	75	30	B	10236	55.8	1
3	ss	30	FW	62	TACAGTTATATTATCTG	TRUE	ThermoPol	75	30	B	8432	55.9	1
1	ss	30	FW	63	CTACAGTTATATTATCT	TRUE	ThermoPol	75	30	B	8533	56.8	1
1	ss	30	FW	63	TTACAGTTATATTATCT	FALSE	ThermoPol	75	30	B	17957	57.5	1
1	ss	30	FW	63	ATACAGTTATATTATCT	FALSE	ThermoPol	75	30	B	12639	57.4	1
1	ss	30	FW	63	GTACAGTTATATTATCT	FALSE	ThermoPol	75	30	B	7132	57.2	1
2	ss	30	FW	63	CTACAGTTATATTATCT	TRUE	ThermoPol	75	30	B	9128	56.8	1
3	ss	30	FW	63	CTACAGTTATATTATCT	TRUE	ThermoPol	75	30	B	10220	56.8	1
1	ss	30	FW	64	GCTACAGTTATATTATC	TRUE	ThermoPol	75	30	B	3163	56.9	0.296
1	ss	30	FW	64	TCTACAGTTATATTATC	FALSE	ThermoPol	75	30	B	1141	58.2	0.126
1	ss	30	FW	64	ACTACAGTTATATTATC	FALSE	ThermoPol	75	30	B	5366	93.7	0
1	ss	30	FW	64	CCTACAGTTATATTATC	FALSE	ThermoPol	75	30	B	2058	58	0.276
2	ss	30	FW	64	GCTACAGTTATATTATC	TRUE	ThermoPol	75	30	B	10374	93.2	0
3	ss	30	FW	64	GCTACAGTTATATTATC	TRUE	ThermoPol	75	30	B	7775	93.1	0
1	ss	30	FW	65	AGCTACAGTTATATTAT	TRUE	ThermoPol	75	30	B	12769	93	0
1	ss	30	FW	65	TGCTACAGTTATATTAT	FALSE	ThermoPol	75	30	B	7580	59.4	0.3
1	ss	30	FW	65	GGCTACAGTTATATTAT	FALSE	ThermoPol	75	30	B	7924	93.4	0
1	ss	30	FW	65	CGCTACAGTTATATTAT	FALSE	ThermoPol	75	30	B	3768	59	0.357
2	ss	30	FW	65	AGCTACAGTTATATTAT	TRUE	ThermoPol	75	30	B	8366	93.1	0
3	ss	30	FW	65	AGCTACAGTTATATTAT	TRUE	ThermoPol	75	30	B	6689	92.8	0
1	ss	30	FW	66	AAGCTACAGTTATATTA	TRUE	ThermoPol	75	30	B	13638	93	0
1	ss	30	FW	66	TAGCTACAGTTATATTA	FALSE	ThermoPol	75	30	B	4128	60.2	0.089
1	ss	30	FW	66	GAGCTACAGTTATATTA	FALSE	ThermoPol	75	30	B	15496	93.5	0
1	ss	30	FW	66	CAGCTACAGTTATATTA	FALSE	ThermoPol	75	30	B	1557	60	0.203
2	ss	30	FW	66	AAGCTACAGTTATATTA	TRUE	ThermoPol	75	30	B	9248	93.1	0
3	ss	30	FW	66	AAGCTACAGTTATATTA	TRUE	ThermoPol	75	30	B	8321	92.9	0
1	ss	30	FW	67	TAAGCTACAGTTATATT	TRUE	ThermoPol	75	30	B	18436	60.4	1
1	ss	30	FW	67	AAAGCTACAGTTATATT	FALSE	ThermoPol	75	30	B	5786	61	0.44
1	ss	30	FW	67	GAAGCTACAGTTATATT	FALSE	ThermoPol	75	30	B	17422	61	1
1	ss	30	FW	67	CAAGCTACAGTTATATT	FALSE	ThermoPol	75	30	B	18223	60.9	1
2	ss	30	FW	67	TAAGCTACAGTTATATT	TRUE	ThermoPol	75	30	B	11026	60.5	1
3	ss	30	FW	67	TAAGCTACAGTTATATT	TRUE	ThermoPol	75	30	B	8666	60.5	1
1	ss	30	FW	68	TTAAGCTACAGTTATAT	TRUE	ThermoPol	75	30	B	12895	61.1	1
1	ss	30	FW	68	ATAAGCTACAGTTATAT	FALSE	ThermoPol	75	30	B	12366	61.6	0.86
1	ss	30	FW	68	GTAAGCTACAGTTATAT	FALSE	ThermoPol	75	30	B	9349	93.5	0
1	ss	30	FW	68	CTAAGCTACAGTTATAT	FALSE	ThermoPol	75	30	B	17348	61.6	1
2	ss	30	FW	68	TTAAGCTACAGTTATAT	TRUE	ThermoPol	75	30	B	12163	61.3	1
3	ss	30	FW	68	TTAAGCTACAGTTATAT	TRUE	ThermoPol	75	30	B	6453	61.3	1
1	ss	30	FW	69	CTTAAGCTACAGTTATA	TRUE	ThermoPol	75	30	B	6334	62.4	1
1	ss	30	FW	69	TTTAAGCTACAGTTATA	FALSE	ThermoPol	75	30	B	32406	62.9	1
1	ss	30	FW	69	ATTAAGCTACAGTTATA	FALSE	ThermoPol	75	30	B	12235	63	0.839
1	ss	30	FW	69	GTTAAGCTACAGTTATA	FALSE	ThermoPol	75	30	B	7767	62.8	1
2	ss	30	FW	69	CTTAAGCTACAGTTATA	TRUE	ThermoPol	75	30	B	8806	62.3	1
3	ss	30	FW	69	CTTAAGCTACAGTTATA	TRUE	ThermoPol	75	30	B	5767	62.6	1
1	ss	30	FW	70	GCTTAAGCTACAGTTAT	TRUE	ThermoPol	75	30	B	1212	81.4	0.113
1	ss	30	FW	70	TCTTAAGCTACAGTTAT	FALSE	ThermoPol	75	30	B	31396	64.5	1
1	ss	30	FW	70	ACTTAAGCTACAGTTAT	FALSE	ThermoPol	75	30	B	3734	64.3	0.267
1	ss	30	FW	70	CCTTAAGCTACAGTTAT	FALSE	ThermoPol	75	30	B	13888	64.2	1
2	ss	30	FW	70	GCTTAAGCTACAGTTAT	TRUE	ThermoPol	75	30	B	14898	93	0
3	ss	30	FW	70	GCTTAAGCTACAGTTAT	TRUE	ThermoPol	75	30	B	4365	93.2	0
1	ss	30	FW	71	AGCTTAAGCTACAGTTA	TRUE	ThermoPol	75	30	B	8456	65.1	1
1	ss	30	FW	71	TGCTTAAGCTACAGTTA	FALSE	ThermoPol	75	30	B	2680	65.5	1
1	ss	30	FW	71	GGCTTAAGCTACAGTTA	FALSE	ThermoPol	75	30	B	7870	65.5	1
1	ss	30	FW	71	CGCTTAAGCTACAGTTA	FALSE	ThermoPol	75	30	B	15466	65.5	1
2	ss	30	FW	71	AGCTTAAGCTACAGTTA	TRUE	ThermoPol	75	30	B	7576	65.1	1
3	ss	30	FW	71	AGCTTAAGCTACAGTTA	TRUE	ThermoPol	75	30	B	12968	65.1	1
1	ss	30	FW	72	AAGCTTAAGCTACAGTT	TRUE	ThermoPol	75	30	B	16130	92.9	0
1	ss	30	FW	72	TAGCTTAAGCTACAGTT	FALSE	ThermoPol	75	30	B	895	66.6	0.22
1	ss	30	FW	72	GAGCTTAAGCTACAGTT	FALSE	ThermoPol	75	30	B	1314	66.4	0.121
1	ss	30	FW	72	CAGCTTAAGCTACAGTT	FALSE	ThermoPol	75	30	B	4971	66.6	0.378
2	ss	30	FW	72	AAGCTTAAGCTACAGTT	TRUE	ThermoPol	75	30	B	8601	93	0
3	ss	30	FW	72	AAGCTTAAGCTACAGTT	TRUE	ThermoPol	75	30	B	13091	93	0
1	ss	30	FW	73	TAAGCTTAAGCTACAGT	TRUE	ThermoPol	75	30	B	11089	67.5	1
1	ss	30	FW	73	AAAGCTTAAGCTACAGT	FALSE	ThermoPol	75	30	B	13313	68	1
1	ss	30	FW	73	GAAGCTTAAGCTACAGT	FALSE	ThermoPol	75	30	B	5628	68	1
1	ss	30	FW	73	CAAGCTTAAGCTACAGT	FALSE	ThermoPol	75	30	B	12780	67.9	1
2	ss	30	FW	73	TAAGCTTAAGCTACAGT	TRUE	ThermoPol	75	30	B	17153	67.5	1
3	ss	30	FW	73	TAAGCTTAAGCTACAGT	TRUE	ThermoPol	75	30	B	9542	67.6	1
1	ss	30	FW	74	ATAAGCTTAAGCTACAG	TRUE	ThermoPol	75	30	B	9850	68.3	1
1	ss	30	FW	74	TTAAGCTTAAGCTACAG	FALSE	ThermoPol	75	30	B	3313	68.8	1
1	ss	30	FW	74	GTAAGCTTAAGCTACAG	FALSE	ThermoPol	75	30	B	5198	93.5	0
1	ss	30	FW	74	CTAAGCTTAAGCTACAG	FALSE	ThermoPol	75	30	B	8867	68.6	1
2	ss	30	FW	74	ATAAGCTTAAGCTACAG	TRUE	ThermoPol	75	30	B	10460	68.3	1
3	ss	30	FW	74	ATAAGCTTAAGCTACAG	TRUE	ThermoPol	75	30	B	10370	68.2	1
1	ss	30	FW	75	AATAAGCTTAAGCTACA	TRUE	ThermoPol	75	30	B	11686	69.5	1
1	ss	30	FW	75	TATAAGCTTAAGCTACA	FALSE	ThermoPol	75	30	B	8146	69.9	1
1	ss	30	FW	75	GATAAGCTTAAGCTACA	FALSE	ThermoPol	75	30	B	6872	69.8	1
1	ss	30	FW	75	CATAAGCTTAAGCTACA	FALSE	ThermoPol	75	30	B	12662	69.9	1
2	ss	30	FW	75	AATAAGCTTAAGCTACA	TRUE	ThermoPol	75	30	B	9418	69.4	1
3	ss	30	FW	75	AATAAGCTTAAGCTACA	TRUE	ThermoPol	75	30	B	9916	69.5	1
1	ss	30	FW	76	AAATAAGCTTAAGCTAC	TRUE	ThermoPol	75	30	B	12944	93.2	0
1	ss	30	FW	76	TAATAAGCTTAAGCTAC	FALSE	ThermoPol	75	30	B	10945	93.6	0
1	ss	30	FW	76	GAATAAGCTTAAGCTAC	FALSE	ThermoPol	75	30	B	8499	93.5	0
1	ss	30	FW	76	CAATAAGCTTAAGCTAC	FALSE	ThermoPol	75	30	B	3577	70.9	0.186
2	ss	30	FW	76	AAATAAGCTTAAGCTAC	TRUE	ThermoPol	75	30	B	9018	93	0
3	ss	30	FW	76	AAATAAGCTTAAGCTAC	TRUE	ThermoPol	75	30	B	7273	93.1	0
1	ss	30	FW	77	TAAATAAGCTTAAGCTA	TRUE	ThermoPol	75	30	B	12017	71.6	1
1	ss	30	FW	77	AAAATAAGCTTAAGCTA	FALSE	ThermoPol	75	30	B	16564	93.6	0
1	ss	30	FW	77	GAAATAAGCTTAAGCTA	FALSE	ThermoPol	75	30	B	7147	93.5	0
1	ss	30	FW	77	CAAATAAGCTTAAGCTA	FALSE	ThermoPol	75	30	B	19470	71.8	0.826
2	ss	30	FW	77	TAAATAAGCTTAAGCTA	TRUE	ThermoPol	75	30	B	15925	71.6	1
3	ss	30	FW	77	TAAATAAGCTTAAGCTA	TRUE	ThermoPol	75	30	B	11025	71.6	1
1	ss	30	FW	78	GTAAATAAGCTTAAGCT	TRUE	ThermoPol	75	30	B	13762	93.2	0
1	ss	30	FW	78	TTAAATAAGCTTAAGCT	FALSE	ThermoPol	75	30	B	26055	93.5	0
1	ss	30	FW	78	ATAAATAAGCTTAAGCT	FALSE	ThermoPol	75	30	B	12726	93.5	0
1	ss	30	FW	78	CTAAATAAGCTTAAGCT	FALSE	ThermoPol	75	30	B	13534	72.9	1
2	ss	30	FW	78	GTAAATAAGCTTAAGCT	TRUE	ThermoPol	75	30	B	15459	93.2	0
3	ss	30	FW	78	GTAAATAAGCTTAAGCT	TRUE	ThermoPol	75	30	B	13341	93.1	0
1	ss	30	FW	79	GGTAAATAAGCTTAAGC	TRUE	ThermoPol	75	30	B	5298	74	1
1	ss	30	FW	79	TGTAAATAAGCTTAAGC	FALSE	ThermoPol	75	30	B	32329	74.4	1
1	ss	30	FW	79	AGTAAATAAGCTTAAGC	FALSE	ThermoPol	75	30	B	11503	93.5	0
1	ss	30	FW	79	CGTAAATAAGCTTAAGC	FALSE	ThermoPol	75	30	B	15743	74.3	1
2	ss	30	FW	79	GGTAAATAAGCTTAAGC	TRUE	ThermoPol	75	30	B	6687	74.1	1
3	ss	30	FW	79	GGTAAATAAGCTTAAGC	TRUE	ThermoPol	75	30	B	9581	74.1	1
1	ss	30	FW	80	GGGTAAATAAGCTTAAG	TRUE	ThermoPol	75	30	B	16392	74.4	1
1	ss	30	FW	80	TGGTAAATAAGCTTAAG	FALSE	ThermoPol	75	30	B	25804	74.9	1
1	ss	30	FW	80	AGGTAAATAAGCTTAAG	FALSE	ThermoPol	75	30	B	13401	93.6	0
1	ss	30	FW	80	CGGTAAATAAGCTTAAG	FALSE	ThermoPol	75	30	B	15724	74.6	1
2	ss	30	FW	80	GGGTAAATAAGCTTAAG	TRUE	ThermoPol	75	30	B	23888	74.2	1
3	ss	30	FW	80	GGGTAAATAAGCTTAAG	TRUE	ThermoPol	75	30	B	4816	74.4	0.172
1	ss	30	FW	81	AGGGTAAATAAGCTTAA	TRUE	ThermoPol	75	30	B	10159	75.5	1
1	ss	30	FW	81	TGGGTAAATAAGCTTAA	FALSE	ThermoPol	75	30	B	7867	75.9	1
1	ss	30	FW	81	GGGGTAAATAAGCTTAA	FALSE	ThermoPol	75	30	B	1204	75.9	0.145
1	ss	30	FW	81	CGGGTAAATAAGCTTAA	FALSE	ThermoPol	75	30	B	11902	75.8	1
2	ss	30	FW	81	AGGGTAAATAAGCTTAA	TRUE	ThermoPol	75	30	B	7194	75.5	1
3	ss	30	FW	81	AGGGTAAATAAGCTTAA	TRUE	ThermoPol	75	30	B	9455	75.6	1
1	ss	30	FW	82	TAGGGTAAATAAGCTTA	TRUE	ThermoPol	75	30	B	8803	76.8	1
1	ss	30	FW	82	AAGGGTAAATAAGCTTA	FALSE	ThermoPol	75	30	B	4741	77.3	0.354
1	ss	30	FW	82	GAGGGTAAATAAGCTTA	FALSE	ThermoPol	75	30	B	1944	77.1	0.279
1	ss	30	FW	82	CAGGGTAAATAAGCTTA	FALSE	ThermoPol	75	30	B	14178	77	1
2	ss	30	FW	82	TAGGGTAAATAAGCTTA	TRUE	ThermoPol	75	30	B	12214	76.6	1
3	ss	30	FW	82	TAGGGTAAATAAGCTTA	TRUE	ThermoPol	75	30	B	13905	76.8	1
1	ss	30	FW	83	GTAGGGTAAATAAGCTT	TRUE	ThermoPol	75	30	B	12381	93	0
1	ss	30	FW	83	TTAGGGTAAATAAGCTT	FALSE	ThermoPol	75	30	B	3671	78.3	1
1	ss	30	FW	83	ATAGGGTAAATAAGCTT	FALSE	ThermoPol	75	30	B	9255	93.6	0
1	ss	30	FW	83	CTAGGGTAAATAAGCTT	FALSE	ThermoPol	75	30	B	11641	78.2	1
2	ss	30	FW	83	GTAGGGTAAATAAGCTT	TRUE	ThermoPol	75	30	B	10341	93	0
3	ss	30	FW	83	GTAGGGTAAATAAGCTT	TRUE	ThermoPol	75	30	B	9416	93	0
1	ss	30	FW	84	TGTAGGGTAAATAAGCT	TRUE	ThermoPol	75	30	B	10448	79.1	1
1	ss	30	FW	84	AGTAGGGTAAATAAGCT	FALSE	ThermoPol	75	30	B	12329	79.6	1
1	ss	30	FW	84	GGTAGGGTAAATAAGCT	FALSE	ThermoPol	75	30	B	6425	79.6	0.709
1	ss	30	FW	84	CGTAGGGTAAATAAGCT	FALSE	ThermoPol	75	30	B	18096	79.6	1
2	ss	30	FW	84	TGTAGGGTAAATAAGCT	TRUE	ThermoPol	75	30	B	11057	79.1	1
3	ss	30	FW	84	TGTAGGGTAAATAAGCT	TRUE	ThermoPol	75	30	B	15724	79.1	1
1	ss	30	FW	85	GTGTAGGGTAAATAAGC	TRUE	ThermoPol	75	30	B	2044	79.1	0.179
1	ss	30	FW	85	TTGTAGGGTAAATAAGC	FALSE	ThermoPol	75	30	B	1458	80.9	0.285
1	ss	30	FW	85	ATGTAGGGTAAATAAGC	FALSE	ThermoPol	75	30	B	11719	93.6	0
1	ss	30	FW	85	CTGTAGGGTAAATAAGC	FALSE	ThermoPol	75	30	B	8836	80.6	0.348
2	ss	30	FW	85	GTGTAGGGTAAATAAGC	TRUE	ThermoPol	75	30	B	2160	79.1	0.141
3	ss	30	FW	85	GTGTAGGGTAAATAAGC	TRUE	ThermoPol	75	30	B	15682	93	0
1	ss	30	FW	86	AGTGTAGGGTAAATAAG	TRUE	ThermoPol	75	30	B	2982	62.5	0.194
1	ss	30	FW	86	AGTGTAGGGTAAATAAG	TRUE	ThermoPol	75	30	B	3347	64	0.176
1	ss	30	FW	86	TGTGTAGGGTAAATAAG	FALSE	ThermoPol	75	30	B	3687	81.9	1
1	ss	30	FW	86	GGTGTAGGGTAAATAAG	FALSE	ThermoPol	75	30	B	7495	93.4	0
1	ss	30	FW	86	CGTGTAGGGTAAATAAG	FALSE	ThermoPol	75	30	B	23345	81.7	1
2	ss	30	FW	86	AGTGTAGGGTAAATAAG	TRUE	ThermoPol	75	30	B	1023	63.8	0.079
3	ss	30	FW	86	AGTGTAGGGTAAATAAG	TRUE	ThermoPol	75	30	B	827	81.4	0.075
1	ss	30	FW	87	TAGTGTAGGGTAAATAA	TRUE	ThermoPol	75	30	B	5814	93.1	0
1	ss	30	FW	87	AAGTGTAGGGTAAATAA	FALSE	ThermoPol	75	30	B	13407	93.6	0
1	ss	30	FW	87	GAGTGTAGGGTAAATAA	FALSE	ThermoPol	75	30	B	11957	93.5	0
1	ss	30	FW	87	CAGTGTAGGGTAAATAA	FALSE	ThermoPol	75	30	B	10587	82.6	0.376
2	ss	30	FW	87	TAGTGTAGGGTAAATAA	TRUE	ThermoPol	75	30	B	19241	93.1	0
3	ss	30	FW	87	TAGTGTAGGGTAAATAA	TRUE	ThermoPol	75	30	B	21595	93.2	0
1	ss	30	FW	88	ATAGTGTAGGGTAAATA	TRUE	ThermoPol	75	30	B	13718	83	1
1	ss	30	FW	88	TTAGTGTAGGGTAAATA	FALSE	ThermoPol	75	30	B	4688	83.6	1
1	ss	30	FW	88	GTAGTGTAGGGTAAATA	FALSE	ThermoPol	75	30	B	11415	93.3	0
1	ss	30	FW	88	CTAGTGTAGGGTAAATA	FALSE	ThermoPol	75	30	B	17862	83.3	1
2	ss	30	FW	88	ATAGTGTAGGGTAAATA	TRUE	ThermoPol	75	30	B	20296	83.2	1
3	ss	30	FW	88	ATAGTGTAGGGTAAATA	TRUE	ThermoPol	75	30	B	14554	83.1	0.449
1	ss	30	RV	7	AATTTACCCTACACTAT	FALSE	ThermoPol	75	30	B	12365	93.5	0
1	ss	30	RV	7	GATTTACCCTACACTAT	FALSE	ThermoPol	75	30	B	9462	93.5	0
1	ss	30	RV	7	CATTTACCCTACACTAT	FALSE	ThermoPol	75	30	B	15079	93.3	0
1	ss	30	RV	8	ATATTTACCCTACACTA	FALSE	ThermoPol	75	30	B	13297	93.5	0
1	ss	30	RV	8	GTATTTACCCTACACTA	FALSE	ThermoPol	75	30	B	6139	93.4	0
1	ss	30	RV	8	CTATTTACCCTACACTA	FALSE	ThermoPol	75	30	B	16251	93.3	0
1	ss	30	RV	9	TTTATTTACCCTACACT	FALSE	ThermoPol	75	30	B	2964	93.6	0
1	ss	30	RV	9	ATTATTTACCCTACACT	FALSE	ThermoPol	75	30	B	11043	93.6	0
1	ss	30	RV	9	GTTATTTACCCTACACT	FALSE	ThermoPol	75	30	B	11470	93.5	0
1	ss	30	RV	10	TCTTATTTACCCTACAC	FALSE	ThermoPol	75	30	B	10727	93.6	0
1	ss	30	RV	10	ACTTATTTACCCTACAC	FALSE	ThermoPol	75	30	B	6424	93.6	0
1	ss	30	RV	10	CCTTATTTACCCTACAC	FALSE	ThermoPol	75	30	B	19138	93.4	0
1	ss	30	RV	11	TGCTTATTTACCCTACA	FALSE	ThermoPol	75	30	B	25260	93.6	0
1	ss	30	RV	11	GGCTTATTTACCCTACA	FALSE	ThermoPol	75	30	B	5296	93.5	0
1	ss	30	RV	11	CGCTTATTTACCCTACA	FALSE	ThermoPol	75	30	B	21180	93.4	0
1	ss	30	RV	12	TAGCTTATTTACCCTAC	FALSE	ThermoPol	75	30	B	2634	93.6	0
1	ss	30	RV	12	GAGCTTATTTACCCTAC	FALSE	ThermoPol	75	30	B	5662	93.7	0
1	ss	30	RV	12	CAGCTTATTTACCCTAC	FALSE	ThermoPol	75	30	B	30086	93.3	0
1	ss	30	RV	13	AAAGCTTATTTACCCTA	FALSE	ThermoPol	75	30	B	7613	93.5	0
1	ss	30	RV	13	GAAGCTTATTTACCCTA	FALSE	ThermoPol	75	30	B	10097	93.5	0
1	ss	30	RV	13	CAAGCTTATTTACCCTA	FALSE	ThermoPol	75	30	B	22075	93.3	0
1	ss	30	RV	14	ATAAGCTTATTTACCCT	FALSE	ThermoPol	75	30	B	11038	93.5	0
1	ss	30	RV	14	GTAAGCTTATTTACCCT	FALSE	ThermoPol	75	30	B	4257	93.5	0
1	ss	30	RV	14	CTAAGCTTATTTACCCT	FALSE	ThermoPol	75	30	B	21373	93.3	0
1	ss	30	RV	15	TTTAAGCTTATTTACCC	FALSE	ThermoPol	75	30	B	6165	93.6	0
1	ss	30	RV	15	ATTAAGCTTATTTACCC	FALSE	ThermoPol	75	30	B	10159	93.6	0
1	ss	30	RV	15	GTTAAGCTTATTTACCC	FALSE	ThermoPol	75	30	B	4199	93.4	0
1	ss	30	RV	16	TCTTAAGCTTATTTACC	FALSE	ThermoPol	75	30	B	2586	93.6	0
1	ss	30	RV	16	ACTTAAGCTTATTTACC	FALSE	ThermoPol	75	30	B	11735	93.5	0
1	ss	30	RV	16	CCTTAAGCTTATTTACC	FALSE	ThermoPol	75	30	B	17791	93.3	0
1	ss	30	RV	17	TGCTTAAGCTTATTTAC	FALSE	ThermoPol	75	30	B	2078	93.7	0
1	ss	30	RV	17	GGCTTAAGCTTATTTAC	FALSE	ThermoPol	75	30	B	13417	93.6	0
1	ss	30	RV	17	CGCTTAAGCTTATTTAC	FALSE	ThermoPol	75	30	B	18189	93.4	0
1	ss	30	RV	18	AAGCTTAAGCTTATTTA	FALSE	ThermoPol	75	30	B	12545	93.6	0
1	ss	30	RV	18	GAGCTTAAGCTTATTTA	FALSE	ThermoPol	75	30	B	5625	93.6	0
1	ss	30	RV	18	CAGCTTAAGCTTATTTA	FALSE	ThermoPol	75	30	B	12709	93.4	0
1	ss	30	RV	19	TTAGCTTAAGCTTATTT	FALSE	ThermoPol	75	30	B	2278	93.5	0
1	ss	30	RV	19	ATAGCTTAAGCTTATTT	FALSE	ThermoPol	75	30	B	14180	93.5	0
1	ss	30	RV	19	CTAGCTTAAGCTTATTT	FALSE	ThermoPol	75	30	B	17035	93.3	0
1	ss	30	RV	20	AGTAGCTTAAGCTTATT	FALSE	ThermoPol	75	30	B	14177	93.5	0
1	ss	30	RV	20	GGTAGCTTAAGCTTATT	FALSE	ThermoPol	75	30	B	4456	93.4	0
1	ss	30	RV	20	CGTAGCTTAAGCTTATT	FALSE	ThermoPol	75	30	B	20928	93.3	0
1	ss	30	RV	21	TTGTAGCTTAAGCTTAT	FALSE	ThermoPol	75	30	B	2648	93.6	0
1	ss	30	RV	21	ATGTAGCTTAAGCTTAT	FALSE	ThermoPol	75	30	B	7891	93.6	0
1	ss	30	RV	21	GTGTAGCTTAAGCTTAT	FALSE	ThermoPol	75	30	B	7019	93.5	0
1	ss	30	RV	22	TCTGTAGCTTAAGCTTA	FALSE	ThermoPol	75	30	B	6749	93.5	0
1	ss	30	RV	22	GCTGTAGCTTAAGCTTA	FALSE	ThermoPol	75	30	B	4394	93.4	0
1	ss	30	RV	22	CCTGTAGCTTAAGCTTA	FALSE	ThermoPol	75	30	B	14421	93.4	0
1	ss	30	RV	23	TACTGTAGCTTAAGCTT	FALSE	ThermoPol	75	30	B	7244	93.6	0
1	ss	30	RV	23	GACTGTAGCTTAAGCTT	FALSE	ThermoPol	75	30	B	7465	93.4	0
1	ss	30	RV	23	CACTGTAGCTTAAGCTT	FALSE	ThermoPol	75	30	B	12373	93.2	0
1	ss	30	RV	24	AAACTGTAGCTTAAGCT	FALSE	ThermoPol	75	30	B	6609	93.6	0
1	ss	30	RV	24	GAACTGTAGCTTAAGCT	FALSE	ThermoPol	75	30	B	6360	93.4	0
1	ss	30	RV	24	CAACTGTAGCTTAAGCT	FALSE	ThermoPol	75	30	B	10639	93.2	0
1	ss	30	RV	25	TTAACTGTAGCTTAAGC	FALSE	ThermoPol	75	30	B	2689	93.6	0
1	ss	30	RV	25	GTAACTGTAGCTTAAGC	FALSE	ThermoPol	75	30	B	6462	93.5	0
1	ss	30	RV	25	CTAACTGTAGCTTAAGC	FALSE	ThermoPol	75	30	B	13072	93.3	0
1	ss	30	RV	26	AATAACTGTAGCTTAAG	FALSE	ThermoPol	75	30	B	9382	93.6	0
1	ss	30	RV	26	GATAACTGTAGCTTAAG	FALSE	ThermoPol	75	30	B	12227	93.5	0
1	ss	30	RV	26	CATAACTGTAGCTTAAG	FALSE	ThermoPol	75	30	B	14877	93.3	0
1	ss	30	RV	27	TTATAACTGTAGCTTAA	FALSE	ThermoPol	75	30	B	2461	93.7	0
1	ss	30	RV	27	GTATAACTGTAGCTTAA	FALSE	ThermoPol	75	30	B	7472	93.4	0
1	ss	30	RV	27	CTATAACTGTAGCTTAA	FALSE	ThermoPol	75	30	B	12543	93.3	0
1	ss	30	RV	28	TATATAACTGTAGCTTA	FALSE	ThermoPol	75	30	B	2795	93.5	0
1	ss	30	RV	28	GATATAACTGTAGCTTA	FALSE	ThermoPol	75	30	B	5616	93.4	0
1	ss	30	RV	28	CATATAACTGTAGCTTA	FALSE	ThermoPol	75	30	B	10827	93.3	0
1	ss	30	RV	29	AAATATAACTGTAGCTT	FALSE	ThermoPol	75	30	B	7993	93.4	0
1	ss	30	RV	29	GAATATAACTGTAGCTT	FALSE	ThermoPol	75	30	B	7345	93.4	0
1	ss	30	RV	29	CAATATAACTGTAGCTT	FALSE	ThermoPol	75	30	B	18556	93.3	0
1	ss	30	RV	30	TTAATATAACTGTAGCT	FALSE	ThermoPol	75	30	B	1440	93.6	0
1	ss	30	RV	30	GTAATATAACTGTAGCT	FALSE	ThermoPol	75	30	B	7220	93.5	0
1	ss	30	RV	30	CTAATATAACTGTAGCT	FALSE	ThermoPol	75	30	B	18862	93.4	0
1	ss	30	RV	31	TATAATATAACTGTAGC	FALSE	ThermoPol	75	30	B	1154	93.4	0
1	ss	30	RV	31	AATAATATAACTGTAGC	FALSE	ThermoPol	75	30	B	10240	93.5	0
1	ss	30	RV	31	CATAATATAACTGTAGC	FALSE	ThermoPol	75	30	B	13035	93.2	0
1	ss	30	RV	32	TGATAATATAACTGTAG	FALSE	ThermoPol	75	30	B	2680	93.7	0
1	ss	30	RV	32	GGATAATATAACTGTAG	FALSE	ThermoPol	75	30	B	6393	93.3	0
1	ss	30	RV	32	CGATAATATAACTGTAG	FALSE	ThermoPol	75	30	B	11992	93.2	0
1	ss	30	RV	33	TAGATAATATAACTGTA	FALSE	ThermoPol	75	30	B	2005	93.6	0
1	ss	30	RV	33	AAGATAATATAACTGTA	FALSE	ThermoPol	75	30	B	15659	93.5	0
1	ss	30	RV	33	GAGATAATATAACTGTA	FALSE	ThermoPol	75	30	B	9059	93.4	0
1	ss	30	RV	34	ACAGATAATATAACTGT	FALSE	ThermoPol	75	30	B	12313	93.7	0
1	ss	30	RV	34	GCAGATAATATAACTGT	FALSE	ThermoPol	75	30	B	5217	93.5	0
1	ss	30	RV	34	CCAGATAATATAACTGT	FALSE	ThermoPol	75	30	B	14612	93.3	0
1	ss	30	RV	35	TTCAGATAATATAACTG	FALSE	ThermoPol	75	30	B	11544	93.6	0
1	ss	30	RV	35	ATCAGATAATATAACTG	FALSE	ThermoPol	75	30	B	16334	93.5	0
1	ss	30	RV	35	GTCAGATAATATAACTG	FALSE	ThermoPol	75	30	B	13174	93.5	0
1	ss	30	RV	36	TCTCAGATAATATAACT	FALSE	ThermoPol	75	30	B	1395	93.6	0
1	ss	30	RV	36	ACTCAGATAATATAACT	FALSE	ThermoPol	75	30	B	7688	93.7	0
1	ss	30	RV	36	CCTCAGATAATATAACT	FALSE	ThermoPol	75	30	B	14743	93.3	0
1	ss	30	RV	37	AGCTCAGATAATATAAC	FALSE	ThermoPol	75	30	B	5921	93.6	0
1	ss	30	RV	37	GGCTCAGATAATATAAC	FALSE	ThermoPol	75	30	B	8044	93.5	0
1	ss	30	RV	37	CGCTCAGATAATATAAC	FALSE	ThermoPol	75	30	B	12664	93.3	0
1	ss	30	RV	38	TTGCTCAGATAATATAA	FALSE	ThermoPol	75	30	B	1486	93.6	0
1	ss	30	RV	38	ATGCTCAGATAATATAA	FALSE	ThermoPol	75	30	B	6591	93.7	0
1	ss	30	RV	38	CTGCTCAGATAATATAA	FALSE	ThermoPol	75	30	B	13378	93.3	0
1	ss	30	RV	39	TGTGCTCAGATAATATA	FALSE	ThermoPol	75	30	B	1122	93.6	0
1	ss	30	RV	39	GGTGCTCAGATAATATA	FALSE	ThermoPol	75	30	B	7413	93.5	0
1	ss	30	RV	39	CGTGCTCAGATAATATA	FALSE	ThermoPol	75	30	B	19262	93.3	0
1	ss	30	RV	40	TAGTGCTCAGATAATAT	FALSE	ThermoPol	75	30	B	82	58.8	0.296
1	ss	30	RV	40	GAGTGCTCAGATAATAT	FALSE	ThermoPol	75	30	B	6844	93.5	0
1	ss	30	RV	40	CAGTGCTCAGATAATAT	FALSE	ThermoPol	75	30	B	20745	93.2	0
1	ss	30	RV	41	AAAGTGCTCAGATAATA	FALSE	ThermoPol	75	30	B	11056	93.5	0
1	ss	30	RV	41	GAAGTGCTCAGATAATA	FALSE	ThermoPol	75	30	B	4804	93.5	0
1	ss	30	RV	41	CAAGTGCTCAGATAATA	FALSE	ThermoPol	75	30	B	31642	93.3	0
1	ss	30	RV	42	TTAAGTGCTCAGATAAT	FALSE	ThermoPol	75	30	B	73	58.8	0.234
1	ss	30	RV	42	ATAAGTGCTCAGATAAT	FALSE	ThermoPol	75	30	B	9162	93.6	0
1	ss	30	RV	42	GTAAGTGCTCAGATAAT	FALSE	ThermoPol	75	30	B	4890	93.4	0
1	ss	30	RV	43	TCTAAGTGCTCAGATAA	FALSE	ThermoPol	75	30	B	1269	93.6	0
1	ss	30	RV	43	GCTAAGTGCTCAGATAA	FALSE	ThermoPol	75	30	B	3097	93.5	0
1	ss	30	RV	43	CCTAAGTGCTCAGATAA	FALSE	ThermoPol	75	30	B	19353	93.3	0
1	ss	30	RV	44	TACTAAGTGCTCAGATA	FALSE	ThermoPol	75	30	B	3141	93.6	0
1	ss	30	RV	44	AACTAAGTGCTCAGATA	FALSE	ThermoPol	75	30	B	11020	93.4	0
1	ss	30	RV	44	CACTAAGTGCTCAGATA	FALSE	ThermoPol	75	30	B	15724	93.3	0
1	ss	30	RV	45	TGACTAAGTGCTCAGAT	FALSE	ThermoPol	75	30	B	5994	93.7	0
1	ss	30	RV	45	AGACTAAGTGCTCAGAT	FALSE	ThermoPol	75	30	B	11815	93.6	0
1	ss	30	RV	45	GGACTAAGTGCTCAGAT	FALSE	ThermoPol	75	30	B	13020	93.5	0
1	ss	30	RV	46	TCGACTAAGTGCTCAGA	FALSE	ThermoPol	75	30	B	1938	93.7	0
1	ss	30	RV	46	ACGACTAAGTGCTCAGA	FALSE	ThermoPol	75	30	B	12535	93.6	0
1	ss	30	RV	46	CCGACTAAGTGCTCAGA	FALSE	ThermoPol	75	30	B	18257	93.2	0
1	ss	30	RV	47	TGCGACTAAGTGCTCAG	FALSE	ThermoPol	75	30	B	3811	93.7	0
1	ss	30	RV	47	GGCGACTAAGTGCTCAG	FALSE	ThermoPol	75	30	B	11746	93.5	0
1	ss	30	RV	47	CGCGACTAAGTGCTCAG	FALSE	ThermoPol	75	30	B	18201	93.3	0
1	ss	30	RV	48	TAGCGACTAAGTGCTCA	FALSE	ThermoPol	75	30	B	3519	93.7	0
1	ss	30	RV	48	GAGCGACTAAGTGCTCA	FALSE	ThermoPol	75	30	B	7332	93.6	0
1	ss	30	RV	48	CAGCGACTAAGTGCTCA	FALSE	ThermoPol	75	30	B	17023	93.3	0
1	ss	30	RV	49	AAAGCGACTAAGTGCTC	FALSE	ThermoPol	75	30	B	6577	93.5	0
1	ss	30	RV	49	GAAGCGACTAAGTGCTC	FALSE	ThermoPol	75	30	B	5659	93.4	0
1	ss	30	RV	49	CAAGCGACTAAGTGCTC	FALSE	ThermoPol	75	30	B	15899	93.5	0
1	ss	30	RV	50	TTAAGCGACTAAGTGCT	FALSE	ThermoPol	75	30	B	6001	93.7	0
1	ss	30	RV	50	ATAAGCGACTAAGTGCT	FALSE	ThermoPol	75	30	B	3902	93.6	0
1	ss	30	RV	50	GTAAGCGACTAAGTGCT	FALSE	ThermoPol	75	30	B	8044	93.5	0
1	ss	30	RV	51	TCTAAGCGACTAAGTGC	FALSE	ThermoPol	75	30	B	3124	93.5	0
1	ss	30	RV	51	GCTAAGCGACTAAGTGC	FALSE	ThermoPol	75	30	B	5391	93.5	0
1	ss	30	RV	51	CCTAAGCGACTAAGTGC	FALSE	ThermoPol	75	30	B	19105	93.3	0
1	ss	30	RV	52	AACTAAGCGACTAAGTG	FALSE	ThermoPol	75	30	B	7760	93.5	0
1	ss	30	RV	52	GACTAAGCGACTAAGTG	FALSE	ThermoPol	75	30	B	7878	93.5	0
1	ss	30	RV	52	CACTAAGCGACTAAGTG	FALSE	ThermoPol	75	30	B	16320	93.2	0
1	ss	30	RV	53	ATACTAAGCGACTAAGT	FALSE	ThermoPol	75	30	B	7375	93.6	0
1	ss	30	RV	53	GTACTAAGCGACTAAGT	FALSE	ThermoPol	75	30	B	14691	93.5	0
1	ss	30	RV	53	CTACTAAGCGACTAAGT	FALSE	ThermoPol	75	30	B	17772	93.2	0
1	ss	30	RV	54	ATTACTAAGCGACTAAG	FALSE	ThermoPol	75	30	B	9495	93.6	0
1	ss	30	RV	54	GTTACTAAGCGACTAAG	FALSE	ThermoPol	75	30	B	11856	93.5	0
1	ss	30	RV	54	CTTACTAAGCGACTAAG	FALSE	ThermoPol	75	30	B	16799	93.3	0
1	ss	30	RV	55	TTTTACTAAGCGACTAA	FALSE	ThermoPol	75	30	B	2105	93.5	0
1	ss	30	RV	55	GTTTACTAAGCGACTAA	FALSE	ThermoPol	75	30	B	2250	93.7	0
1	ss	30	RV	55	CTTTACTAAGCGACTAA	FALSE	ThermoPol	75	30	B	12962	93.2	0
1	ss	30	RV	56	AATTTACTAAGCGACTA	FALSE	ThermoPol	75	30	B	10149	93.7	0
1	ss	30	RV	56	GATTTACTAAGCGACTA	FALSE	ThermoPol	75	30	B	6289	93.6	0
1	ss	30	RV	56	CATTTACTAAGCGACTA	FALSE	ThermoPol	75	30	B	18421	93.3	0
1	ss	30	RV	57	TTATTTACTAAGCGACT	FALSE	ThermoPol	75	30	B	2242	93.7	0
1	ss	30	RV	57	GTATTTACTAAGCGACT	FALSE	ThermoPol	75	30	B	5167	93.7	0
1	ss	30	RV	57	CTATTTACTAAGCGACT	FALSE	ThermoPol	75	30	B	20371	93.5	0
1	ss	30	RV	58	TATATTTACTAAGCGAC	FALSE	ThermoPol	75	30	B	6811	93.6	0
1	ss	30	RV	58	GATATTTACTAAGCGAC	FALSE	ThermoPol	75	30	B	6037	93.4	0
1	ss	30	RV	58	CATATTTACTAAGCGAC	FALSE	ThermoPol	75	30	B	18467	93.4	0
1	ss	30	RV	59	AAATATTTACTAAGCGA	FALSE	ThermoPol	75	30	B	6228	93.5	0
1	ss	30	RV	59	GAATATTTACTAAGCGA	FALSE	ThermoPol	75	30	B	4331	93.6	0
1	ss	30	RV	59	CAATATTTACTAAGCGA	FALSE	ThermoPol	75	30	B	20568	93.5	0
1	ss	30	RV	60	TTAATATTTACTAAGCG	FALSE	ThermoPol	75	30	B	5045	93.8	0
1	ss	30	RV	60	GTAATATTTACTAAGCG	FALSE	ThermoPol	75	30	B	5512	93.6	0
1	ss	30	RV	60	CTAATATTTACTAAGCG	FALSE	ThermoPol	75	30	B	13675	93.4	0
1	ss	30	RV	61	TATAATATTTACTAAGC	FALSE	ThermoPol	75	30	B	5840	93.8	0
1	ss	30	RV	61	GATAATATTTACTAAGC	FALSE	ThermoPol	75	30	B	6482	93.5	0
1	ss	30	RV	61	CATAATATTTACTAAGC	FALSE	ThermoPol	75	30	B	12480	93.4	0
1	ss	30	RV	62	AAATAATATTTACTAAG	FALSE	ThermoPol	75	30	B	9400	93.6	0
1	ss	30	RV	62	GAATAATATTTACTAAG	FALSE	ThermoPol	75	30	B	15208	93.6	0
1	ss	30	RV	62	CAATAATATTTACTAAG	FALSE	ThermoPol	75	30	B	14706	93.1	0
1	ss	30	RV	63	TTAATAATATTTACTAA	FALSE	ThermoPol	75	30	B	1671	93.8	0
1	ss	30	RV	63	GTAATAATATTTACTAA	FALSE	ThermoPol	75	30	B	6612	93.5	0
1	ss	30	RV	63	CTAATAATATTTACTAA	FALSE	ThermoPol	75	30	B	15575	93.3	0
1	ss	30	RV	64	AATAATAATATTTACTA	FALSE	ThermoPol	75	30	B	1836	93.7	0
1	ss	30	RV	64	GATAATAATATTTACTA	FALSE	ThermoPol	75	30	B	13333	93.4	0
1	ss	30	RV	64	CATAATAATATTTACTA	FALSE	ThermoPol	75	30	B	18845	93.2	0
1	ss	30	RV	65	ATATAATAATATTTACT	FALSE	ThermoPol	75	30	B	4618	93.4	0
1	ss	30	RV	65	GTATAATAATATTTACT	FALSE	ThermoPol	75	30	B	7886	93.4	0
1	ss	30	RV	65	CTATAATAATATTTACT	FALSE	ThermoPol	75	30	B	14627	93.3	0
1	ss	30	RV	66	TTTATAATAATATTTAC	FALSE	ThermoPol	75	30	B	1046	93.6	0
1	ss	30	RV	66	ATTATAATAATATTTAC	FALSE	ThermoPol	75	30	B	4781	93.6	0
1	ss	30	RV	66	CTTATAATAATATTTAC	FALSE	ThermoPol	75	30	B	13368	93.4	0
1	ss	30	RV	67	TGTTATAATAATATTTA	FALSE	ThermoPol	75	30	B	2167	93.7	0
1	ss	30	RV	67	AGTTATAATAATATTTA	FALSE	ThermoPol	75	30	B	5420	93.6	0
1	ss	30	RV	67	CGTTATAATAATATTTA	FALSE	ThermoPol	75	30	B	15859	93.3	0
1	ss	30	RV	68	TGGTTATAATAATATTT	FALSE	ThermoPol	75	30	B	2363	93.6	0
1	ss	30	RV	68	GGGTTATAATAATATTT	FALSE	ThermoPol	75	30	B	9135	93.6	0
1	ss	30	RV	68	CGGTTATAATAATATTT	FALSE	ThermoPol	75	30	B	9504	93.3	0
1	ss	30	RV	69	AAGGTTATAATAATATT	FALSE	ThermoPol	75	30	B	6232	93.6	0
1	ss	30	RV	69	GAGGTTATAATAATATT	FALSE	ThermoPol	75	30	B	7826	93.4	0
1	ss	30	RV	69	CAGGTTATAATAATATT	FALSE	ThermoPol	75	30	B	13153	93.2	0
1	ss	30	RV	70	TTAGGTTATAATAATAT	FALSE	ThermoPol	75	30	B	3377	93.6	0
1	ss	30	RV	70	ATAGGTTATAATAATAT	FALSE	ThermoPol	75	30	B	7460	93.5	0
1	ss	30	RV	70	CTAGGTTATAATAATAT	FALSE	ThermoPol	75	30	B	15002	93.2	0
1	ss	30	RV	71	AGTAGGTTATAATAATA	FALSE	ThermoPol	75	30	B	9128	93.5	0
1	ss	30	RV	71	GGTAGGTTATAATAATA	FALSE	ThermoPol	75	30	B	8266	93.6	0
1	ss	30	RV	71	CGTAGGTTATAATAATA	FALSE	ThermoPol	75	30	B	21438	93.4	0
1	ss	30	RV	72	TTGTAGGTTATAATAAT	FALSE	ThermoPol	75	30	B	2230	93.6	0
1	ss	30	RV	72	GTGTAGGTTATAATAAT	FALSE	ThermoPol	75	30	B	8662	93.6	0
1	ss	30	RV	72	CTGTAGGTTATAATAAT	FALSE	ThermoPol	75	30	B	23121	93.3	0
1	ss	30	RV	73	TATGTAGGTTATAATAA	FALSE	ThermoPol	75	30	B	13241	93.6	0
1	ss	30	RV	73	GATGTAGGTTATAATAA	FALSE	ThermoPol	75	30	B	6542	93.6	0
1	ss	30	RV	73	CATGTAGGTTATAATAA	FALSE	ThermoPol	75	30	B	21754	93.4	0
1	ss	30	RV	74	TAATGTAGGTTATAATA	FALSE	ThermoPol	75	30	B	18743	93.5	0
1	ss	30	RV	74	AAATGTAGGTTATAATA	FALSE	ThermoPol	75	30	B	7752	93.7	0
1	ss	30	RV	74	CAATGTAGGTTATAATA	FALSE	ThermoPol	75	30	B	12581	93.5	0
1	ss	30	RV	75	AGAATGTAGGTTATAAT	FALSE	ThermoPol	75	30	B	8849	93.6	0
1	ss	30	RV	75	GGAATGTAGGTTATAAT	FALSE	ThermoPol	75	30	B	6492	93.5	0
1	ss	30	RV	75	CGAATGTAGGTTATAAT	FALSE	ThermoPol	75	30	B	12005	93.3	0
1	ss	30	RV	76	ATGAATGTAGGTTATAA	FALSE	ThermoPol	75	30	B	8934	93.6	0
1	ss	30	RV	76	GTGAATGTAGGTTATAA	FALSE	ThermoPol	75	30	B	10530	93.5	0
1	ss	30	RV	76	CTGAATGTAGGTTATAA	FALSE	ThermoPol	75	30	B	12270	93.6	0
1	ss	30	RV	77	TTTGAATGTAGGTTATA	FALSE	ThermoPol	75	30	B	28918	93.6	0
1	ss	30	RV	77	ATTGAATGTAGGTTATA	FALSE	ThermoPol	75	30	B	6443	93.6	0
1	ss	30	RV	77	CTTGAATGTAGGTTATA	FALSE	ThermoPol	75	30	B	12592	93.5	0
1	ss	30	RV	78	TGTTGAATGTAGGTTAT	FALSE	ThermoPol	75	30	B	30415	93.6	0
1	ss	30	RV	78	GGTTGAATGTAGGTTAT	FALSE	ThermoPol	75	30	B	10996	93.5	0
1	ss	30	RV	78	CGTTGAATGTAGGTTAT	FALSE	ThermoPol	75	30	B	7864	93.5	0
1	ss	30	RV	79	TAGTTGAATGTAGGTTA	FALSE	ThermoPol	75	30	B	32231	93.6	0
1	ss	30	RV	79	AAGTTGAATGTAGGTTA	FALSE	ThermoPol	75	30	B	5901	93.5	0
1	ss	30	RV	79	CAGTTGAATGTAGGTTA	FALSE	ThermoPol	75	30	B	8075	93.5	0
1	ss	30	RV	80	TGAGTTGAATGTAGGTT	FALSE	ThermoPol	75	30	B	32281	93.6	0
1	ss	30	RV	80	AGAGTTGAATGTAGGTT	FALSE	ThermoPol	75	30	B	9310	93.6	0
1	ss	30	RV	80	CGAGTTGAATGTAGGTT	FALSE	ThermoPol	75	30	B	8355	93.5	0
1	ss	30	RV	81	AGGAGTTGAATGTAGGT	FALSE	ThermoPol	75	30	B	12218	93.7	0
1	ss	30	RV	81	GGGAGTTGAATGTAGGT	FALSE	ThermoPol	75	30	B	15050	93.5	0
1	ss	30	RV	81	CGGAGTTGAATGTAGGT	FALSE	ThermoPol	75	30	B	6622	93.4	0
1	ss	30	RV	82	ATGGAGTTGAATGTAGG	FALSE	ThermoPol	75	30	B	8248	93.6	0
1	ss	30	RV	82	GTGGAGTTGAATGTAGG	FALSE	ThermoPol	75	30	B	16181	93.5	0
1	ss	30	RV	82	CTGGAGTTGAATGTAGG	FALSE	ThermoPol	75	30	B	14353	93.3	0
1	ss	30	RV	83	TTTGGAGTTGAATGTAG	FALSE	ThermoPol	75	30	B	32343	93.5	0
1	ss	30	RV	83	GTTGGAGTTGAATGTAG	FALSE	ThermoPol	75	30	B	14276	93.7	0
1	ss	30	RV	83	CTTGGAGTTGAATGTAG	FALSE	ThermoPol	75	30	B	16001	93.3	0
1	ss	30	RV	84	AATTGGAGTTGAATGTA	FALSE	ThermoPol	75	30	B	6270	93.6	0
1	ss	30	RV	84	GATTGGAGTTGAATGTA	FALSE	ThermoPol	75	30	B	10883	93.5	0
1	ss	30	RV	84	CATTGGAGTTGAATGTA	FALSE	ThermoPol	75	30	B	14389	93.4	0
1	ss	30	RV	85	TTATTGGAGTTGAATGT	FALSE	ThermoPol	75	30	B	26013	93.7	0
1	ss	30	RV	85	GTATTGGAGTTGAATGT	FALSE	ThermoPol	75	30	B	8727	93.6	0
1	ss	30	RV	85	CTATTGGAGTTGAATGT	FALSE	ThermoPol	75	30	B	12926	93.4	0
1	ss	30	RV	86	TATATTGGAGTTGAATG	FALSE	ThermoPol	75	30	B	13218	93.5	0
1	ss	30	RV	86	AATATTGGAGTTGAATG	FALSE	ThermoPol	75	30	B	6790	93.7	0
1	ss	30	RV	86	GATATTGGAGTTGAATG	FALSE	ThermoPol	75	30	B	5781	93.6	0
1	ss	30	RV	87	ACATATTGGAGTTGAAT	FALSE	ThermoPol	75	30	B	5728	93.5	0
1	ss	30	RV	87	GCATATTGGAGTTGAAT	FALSE	ThermoPol	75	30	B	15355	93.3	0
1	ss	30	RV	87	CCATATTGGAGTTGAAT	FALSE	ThermoPol	75	30	B	11369	93.5	0
1	ss	30	RV	88	TTCATATTGGAGTTGAA	FALSE	ThermoPol	75	30	B	22505	93.6	0
1	ss	30	RV	88	GTCATATTGGAGTTGAA	FALSE	ThermoPol	75	30	B	11791	93.4	0
1	ss	30	RV	88	CTCATATTGGAGTTGAA	FALSE	ThermoPol	75	30	B	11147	93.5	0
1	ss	48	FW	7	TGCACCAGAATGTAGAG	TRUE	ThermoPol	75	30	B	9212	0	1
1	ss	48	FW	7	AGCACCAGAATGTAGAG	FALSE	ThermoPol	75	30	B	5018	3.9	1
1	ss	48	FW	7	GGCACCAGAATGTAGAG	FALSE	ThermoPol	75	30	B	11898	1.2	1
1	ss	48	FW	7	CGCACCAGAATGTAGAG	FALSE	ThermoPol	75	30	B	9301	1	1
2	ss	48	FW	7	TGCACCAGAATGTAGAG	TRUE	ThermoPol	75	30	B	12571	0	1
1	ss	48	FW	8	CTGCACCAGAATGTAGA	TRUE	ThermoPol	75	30	B	10630	0	1
1	ss	48	FW	8	TTGCACCAGAATGTAGA	FALSE	ThermoPol	75	30	B	26427	1	1
1	ss	48	FW	8	ATGCACCAGAATGTAGA	FALSE	ThermoPol	75	30	B	5946	2.4	1
1	ss	48	FW	8	GTGCACCAGAATGTAGA	FALSE	ThermoPol	75	30	B	10556	0.4	0.86
2	ss	48	FW	8	CTGCACCAGAATGTAGA	TRUE	ThermoPol	75	30	B	8831	0	1
1	ss	48	FW	9	GCTGCACCAGAATGTAG	TRUE	ThermoPol	75	30	B	7571	91.8	0
1	ss	48	FW	9	TCTGCACCAGAATGTAG	FALSE	ThermoPol	75	30	B	17932	0.8	0.82
1	ss	48	FW	9	ACTGCACCAGAATGTAG	FALSE	ThermoPol	75	30	B	798	1	0.173
1	ss	48	FW	9	CCTGCACCAGAATGTAG	FALSE	ThermoPol	75	30	B	377	0	0.066
1	ss	48	FW	9	CCTGCACCAGAATGTAG	FALSE	ThermoPol	75	30	B	3732	0.6	0.609
2	ss	48	FW	9	GCTGCACCAGAATGTAG	TRUE	ThermoPol	75	30	B	12374	91.9	0
1	ss	48	FW	10	GGCTGCACCAGAATGTA	TRUE	ThermoPol	75	30	B	8898	0	1
1	ss	48	FW	10	TGCTGCACCAGAATGTA	FALSE	ThermoPol	75	30	B	29178	0	1
1	ss	48	FW	10	AGCTGCACCAGAATGTA	FALSE	ThermoPol	75	30	B	9710	0	0.891
1	ss	48	FW	10	CGCTGCACCAGAATGTA	FALSE	ThermoPol	75	30	B	18472	0	1
2	ss	48	FW	10	GGCTGCACCAGAATGTA	TRUE	ThermoPol	75	30	B	12615	0	1
1	ss	48	FW	11	GGGCTGCACCAGAATGT	TRUE	ThermoPol	75	30	B	913	0	0.095
1	ss	48	FW	11	GGGCTGCACCAGAATGT	TRUE	ThermoPol	75	30	B	8831	0	0.905
1	ss	48	FW	11	TGGCTGCACCAGAATGT	FALSE	ThermoPol	75	30	B	27965	0	1
1	ss	48	FW	11	AGGCTGCACCAGAATGT	FALSE	ThermoPol	75	30	B	8619	1	1
1	ss	48	FW	11	CGGCTGCACCAGAATGT	FALSE	ThermoPol	75	30	B	19092	0	1
2	ss	48	FW	11	GGGCTGCACCAGAATGT	TRUE	ThermoPol	75	30	B	1129	0	0.098
2	ss	48	FW	11	GGGCTGCACCAGAATGT	TRUE	ThermoPol	75	30	B	10655	0	0.902
1	ss	48	FW	12	CGGGCTGCACCAGAATG	TRUE	ThermoPol	75	30	B	3104	91.9	0
1	ss	48	FW	12	TGGGCTGCACCAGAATG	FALSE	ThermoPol	75	30	B	4641	1.9	0.181
1	ss	48	FW	12	AGGGCTGCACCAGAATG	FALSE	ThermoPol	75	30	B	1338	2.7	0.21
1	ss	48	FW	12	GGGGCTGCACCAGAATG	FALSE	ThermoPol	75	30	B	8054	92.1	0
2	ss	48	FW	12	CGGGCTGCACCAGAATG	TRUE	ThermoPol	75	30	B	5821	91.9	0
1	ss	48	FW	13	TCGGGCTGCACCAGAAT	TRUE	ThermoPol	75	30	B	10237	2.8	1
1	ss	48	FW	13	ACGGGCTGCACCAGAAT	FALSE	ThermoPol	75	30	B	3860	92.2	0
1	ss	48	FW	13	GCGGGCTGCACCAGAAT	FALSE	ThermoPol	75	30	B	1350	1	0.109
1	ss	48	FW	13	GCGGGCTGCACCAGAAT	FALSE	ThermoPol	75	30	B	12045	3.1	0.891
1	ss	48	FW	13	CCGGGCTGCACCAGAAT	FALSE	ThermoPol	75	30	B	22584	3.3	1
2	ss	48	FW	13	TCGGGCTGCACCAGAAT	TRUE	ThermoPol	75	30	B	20004	2.8	1
1	ss	48	FW	14	ATCGGGCTGCACCAGAA	TRUE	ThermoPol	75	30	B	6292	4.1	0.691
1	ss	48	FW	14	TTCGGGCTGCACCAGAA	FALSE	ThermoPol	75	30	B	32678	4.6	1
1	ss	48	FW	14	GTCGGGCTGCACCAGAA	FALSE	ThermoPol	75	30	B	9933	4.4	1
1	ss	48	FW	14	CTCGGGCTGCACCAGAA	FALSE	ThermoPol	75	30	B	19439	4.4	1
2	ss	48	FW	14	ATCGGGCTGCACCAGAA	TRUE	ThermoPol	75	30	B	4775	3.9	0.441
1	ss	48	FW	15	TATCGGGCTGCACCAGA	TRUE	ThermoPol	75	30	B	3698	91.9	0
1	ss	48	FW	15	AATCGGGCTGCACCAGA	FALSE	ThermoPol	75	30	B	4785	92.1	0
1	ss	48	FW	15	GATCGGGCTGCACCAGA	FALSE	ThermoPol	75	30	B	6729	92.1	0
1	ss	48	FW	15	CATCGGGCTGCACCAGA	FALSE	ThermoPol	75	30	B	1069	6	0.161
2	ss	48	FW	15	TATCGGGCTGCACCAGA	TRUE	ThermoPol	75	30	B	11529	92	0
1	ss	48	FW	16	TTATCGGGCTGCACCAG	TRUE	ThermoPol	75	30	B	9766	4.8	1
1	ss	48	FW	16	ATATCGGGCTGCACCAG	FALSE	ThermoPol	75	30	B	8708	6.4	1
1	ss	48	FW	16	GTATCGGGCTGCACCAG	FALSE	ThermoPol	75	30	B	22368	5.6	1
1	ss	48	FW	16	CTATCGGGCTGCACCAG	FALSE	ThermoPol	75	30	B	19142	6	1
2	ss	48	FW	16	TTATCGGGCTGCACCAG	TRUE	ThermoPol	75	30	B	12880	4.8	1
1	ss	48	FW	17	TTTATCGGGCTGCACCA	TRUE	ThermoPol	75	30	B	12543	5	1
1	ss	48	FW	17	ATTATCGGGCTGCACCA	FALSE	ThermoPol	75	30	B	8610	6.6	1
1	ss	48	FW	17	GTTATCGGGCTGCACCA	FALSE	ThermoPol	75	30	B	17567	5.8	1
1	ss	48	FW	17	CTTATCGGGCTGCACCA	FALSE	ThermoPol	75	30	B	14240	6.4	0.868
2	ss	48	FW	17	TTTATCGGGCTGCACCA	TRUE	ThermoPol	75	30	B	16639	5.2	1
1	ss	48	FW	18	CTTTATCGGGCTGCACC	TRUE	ThermoPol	75	30	B	5464	91.9	0
1	ss	48	FW	18	TTTTATCGGGCTGCACC	FALSE	ThermoPol	75	30	B	1193	7.9	0.21
1	ss	48	FW	18	ATTTATCGGGCTGCACC	FALSE	ThermoPol	75	30	B	4213	91.9	0
1	ss	48	FW	18	GTTTATCGGGCTGCACC	FALSE	ThermoPol	75	30	B	9355	92.1	0
2	ss	48	FW	18	CTTTATCGGGCTGCACC	TRUE	ThermoPol	75	30	B	8628	92	0
1	ss	48	FW	19	GCTTTATCGGGCTGCAC	TRUE	ThermoPol	75	30	B	1635	6.5	0.309
1	ss	48	FW	19	TCTTTATCGGGCTGCAC	FALSE	ThermoPol	75	30	B	16420	7.5	1
1	ss	48	FW	19	ACTTTATCGGGCTGCAC	FALSE	ThermoPol	75	30	B	3718	7.9	0.537
1	ss	48	FW	19	CCTTTATCGGGCTGCAC	FALSE	ThermoPol	75	30	B	4647	7.1	0.473
2	ss	48	FW	19	GCTTTATCGGGCTGCAC	TRUE	ThermoPol	75	30	B	4647	6.2	0.384
1	ss	48	FW	20	GGCTTTATCGGGCTGCA	TRUE	ThermoPol	75	30	B	2346	6.3	0.464
1	ss	48	FW	20	TGCTTTATCGGGCTGCA	FALSE	ThermoPol	75	30	B	31409	7.7	1
1	ss	48	FW	20	AGCTTTATCGGGCTGCA	FALSE	ThermoPol	75	30	B	5387	92.2	0
1	ss	48	FW	20	CGCTTTATCGGGCTGCA	FALSE	ThermoPol	75	30	B	10202	7.1	0.738
2	ss	48	FW	20	GGCTTTATCGGGCTGCA	TRUE	ThermoPol	75	30	B	4383	6	0.471
1	ss	48	FW	21	AGGCTTTATCGGGCTGC	TRUE	ThermoPol	75	30	B	923	6.5	0.185
1	ss	48	FW	21	TGGCTTTATCGGGCTGC	FALSE	ThermoPol	75	30	B	26565	7.9	0.913
1	ss	48	FW	21	GGGCTTTATCGGGCTGC	FALSE	ThermoPol	75	30	B	5209	7.3	0.495
1	ss	48	FW	21	CGGCTTTATCGGGCTGC	FALSE	ThermoPol	75	30	B	5693	7.3	0.604
2	ss	48	FW	21	AGGCTTTATCGGGCTGC	TRUE	ThermoPol	75	30	B	4130	6.7	0.335
1	ss	48	FW	22	TAGGCTTTATCGGGCTG	TRUE	ThermoPol	75	30	B	12797	8.8	1
1	ss	48	FW	22	AAGGCTTTATCGGGCTG	FALSE	ThermoPol	75	30	B	7545	10.6	1
1	ss	48	FW	22	GAGGCTTTATCGGGCTG	FALSE	ThermoPol	75	30	B	11697	9.6	0.83
1	ss	48	FW	22	CAGGCTTTATCGGGCTG	FALSE	ThermoPol	75	30	B	12970	9.6	1
2	ss	48	FW	22	TAGGCTTTATCGGGCTG	TRUE	ThermoPol	75	30	B	12726	9.4	1
1	ss	48	FW	23	GTAGGCTTTATCGGGCT	TRUE	ThermoPol	75	30	B	13891	10.4	1
1	ss	48	FW	23	TTAGGCTTTATCGGGCT	FALSE	ThermoPol	75	30	B	31415	11.2	1
1	ss	48	FW	23	ATAGGCTTTATCGGGCT	FALSE	ThermoPol	75	30	B	6108	11.4	0.867
1	ss	48	FW	23	CTAGGCTTTATCGGGCT	FALSE	ThermoPol	75	30	B	414	6.5	0.078
1	ss	48	FW	23	CTAGGCTTTATCGGGCT	FALSE	ThermoPol	75	30	B	3609	10.8	0.46
2	ss	48	FW	23	GTAGGCTTTATCGGGCT	TRUE	ThermoPol	75	30	B	17499	10.4	1
1	ss	48	FW	24	AGTAGGCTTTATCGGGC	TRUE	ThermoPol	75	30	B	6543	92	0
1	ss	48	FW	24	TGTAGGCTTTATCGGGC	FALSE	ThermoPol	75	30	B	19987	13.1	0.783
1	ss	48	FW	24	GGTAGGCTTTATCGGGC	FALSE	ThermoPol	75	30	B	1672	12.5	0.23
1	ss	48	FW	24	CGTAGGCTTTATCGGGC	FALSE	ThermoPol	75	30	B	2149	12.7	0.285
2	ss	48	FW	24	AGTAGGCTTTATCGGGC	TRUE	ThermoPol	75	30	B	7431	91.9	0
1	ss	48	FW	25	CAGTAGGCTTTATCGGG	TRUE	ThermoPol	75	30	B	2397	91.9	0
1	ss	48	FW	25	TAGTAGGCTTTATCGGG	FALSE	ThermoPol	75	30	B	20034	14	0.71
1	ss	48	FW	25	AAGTAGGCTTTATCGGG	FALSE	ThermoPol	75	30	B	2918	14	0.73
1	ss	48	FW	25	GAGTAGGCTTTATCGGG	FALSE	ThermoPol	75	30	B	3955	13.5	0.545
2	ss	48	FW	25	CAGTAGGCTTTATCGGG	TRUE	ThermoPol	75	30	B	6762	92	0
1	ss	48	FW	26	TCAGTAGGCTTTATCGG	TRUE	ThermoPol	75	30	B	11780	13.8	1
1	ss	48	FW	26	ACAGTAGGCTTTATCGG	FALSE	ThermoPol	75	30	B	2014	15	0.821
1	ss	48	FW	26	GCAGTAGGCTTTATCGG	FALSE	ThermoPol	75	30	B	4923	92	0
1	ss	48	FW	26	CCAGTAGGCTTTATCGG	FALSE	ThermoPol	75	30	B	3979	14.6	0.5
2	ss	48	FW	26	TCAGTAGGCTTTATCGG	TRUE	ThermoPol	75	30	B	11813	13.8	1
1	ss	48	FW	27	CTCAGTAGGCTTTATCG	TRUE	ThermoPol	75	30	B	6518	92	0
1	ss	48	FW	27	TTCAGTAGGCTTTATCG	FALSE	ThermoPol	75	30	B	7605	15.8	0.393
1	ss	48	FW	27	ATCAGTAGGCTTTATCG	FALSE	ThermoPol	75	30	B	2013	15.7	0.476
1	ss	48	FW	27	GTCAGTAGGCTTTATCG	FALSE	ThermoPol	75	30	B	1586	15.2	0.193
2	ss	48	FW	27	CTCAGTAGGCTTTATCG	TRUE	ThermoPol	75	30	B	7649	92	0
1	ss	48	FW	28	CCTCAGTAGGCTTTATC	TRUE	ThermoPol	75	30	B	7043	92	0
1	ss	48	FW	28	TCTCAGTAGGCTTTATC	FALSE	ThermoPol	75	30	B	7911	17.2	0.87
1	ss	48	FW	28	ACTCAGTAGGCTTTATC	FALSE	ThermoPol	75	30	B	1342	17.5	0.335
1	ss	48	FW	28	GCTCAGTAGGCTTTATC	FALSE	ThermoPol	75	30	B	4264	16.8	0.412
2	ss	48	FW	28	CCTCAGTAGGCTTTATC	TRUE	ThermoPol	75	30	B	783	16.7	0.121
1	ss	48	FW	29	CCCTCAGTAGGCTTTAT	TRUE	ThermoPol	75	30	B	5547	16.8	0.667
1	ss	48	FW	29	TCCTCAGTAGGCTTTAT	FALSE	ThermoPol	75	30	B	19488	17.6	1
1	ss	48	FW	29	ACCTCAGTAGGCTTTAT	FALSE	ThermoPol	75	30	B	2317	17.7	0.638
1	ss	48	FW	29	GCCTCAGTAGGCTTTAT	FALSE	ThermoPol	75	30	B	12214	17.2	1
2	ss	48	FW	29	CCCTCAGTAGGCTTTAT	TRUE	ThermoPol	75	30	B	14068	16.8	0.732
1	ss	48	FW	30	ACCCTCAGTAGGCTTTA	TRUE	ThermoPol	75	30	B	13696	17.2	1
1	ss	48	FW	30	TCCCTCAGTAGGCTTTA	FALSE	ThermoPol	75	30	B	18793	17.9	1
1	ss	48	FW	30	GCCCTCAGTAGGCTTTA	FALSE	ThermoPol	75	30	B	10106	17.6	1
1	ss	48	FW	30	CCCCTCAGTAGGCTTTA	FALSE	ThermoPol	75	30	B	26202	17.6	1
2	ss	48	FW	30	ACCCTCAGTAGGCTTTA	TRUE	ThermoPol	75	30	B	15897	17.2	1
1	ss	48	FW	31	AACCCTCAGTAGGCTTT	TRUE	ThermoPol	75	30	B	11258	18.6	1
1	ss	48	FW	31	TACCCTCAGTAGGCTTT	FALSE	ThermoPol	75	30	B	27316	19.4	1
1	ss	48	FW	31	GACCCTCAGTAGGCTTT	FALSE	ThermoPol	75	30	B	13474	19.1	1
1	ss	48	FW	31	CACCCTCAGTAGGCTTT	FALSE	ThermoPol	75	30	B	8498	19.1	1
2	ss	48	FW	31	AACCCTCAGTAGGCTTT	TRUE	ThermoPol	75	30	B	7947	18.8	1
1	ss	48	FW	32	TAACCCTCAGTAGGCTT	TRUE	ThermoPol	75	30	B	5195	92	0
1	ss	48	FW	32	AAACCCTCAGTAGGCTT	FALSE	ThermoPol	75	30	B	3986	92.2	0
1	ss	48	FW	32	GAACCCTCAGTAGGCTT	FALSE	ThermoPol	75	30	B	2511	20.2	0.25
1	ss	48	FW	32	CAACCCTCAGTAGGCTT	FALSE	ThermoPol	75	30	B	4623	20.2	0.563
2	ss	48	FW	32	TAACCCTCAGTAGGCTT	TRUE	ThermoPol	75	30	B	818	19.8	0.126
1	ss	48	FW	33	TTAACCCTCAGTAGGCT	TRUE	ThermoPol	75	30	B	9690	20.4	1
1	ss	48	FW	33	GTAACCCTCAGTAGGCT	FALSE	ThermoPol	75	30	B	12648	21	1
1	ss	48	FW	33	CTAACCCTCAGTAGGCT	FALSE	ThermoPol	75	30	B	8074	21	1
2	ss	48	FW	33	TTAACCCTCAGTAGGCT	TRUE	ThermoPol	75	30	B	11679	20.4	1
1	ss	48	FW	34	TTTAACCCTCAGTAGGC	TRUE	ThermoPol	75	30	B	8021	22.2	1
1	ss	48	FW	34	ATTAACCCTCAGTAGGC	FALSE	ThermoPol	75	30	B	2565	23.5	0.75
1	ss	48	FW	34	GTTAACCCTCAGTAGGC	FALSE	ThermoPol	75	30	B	2680	23	0.269
1	ss	48	FW	34	CTTAACCCTCAGTAGGC	FALSE	ThermoPol	75	30	B	10732	92.3	0
2	ss	48	FW	34	TTTAACCCTCAGTAGGC	TRUE	ThermoPol	75	30	B	8029	22.3	1
1	ss	48	FW	35	ATTTAACCCTCAGTAGG	TRUE	ThermoPol	75	30	B	6899	91.9	0
1	ss	48	FW	35	TTTTAACCCTCAGTAGG	FALSE	ThermoPol	75	30	B	20249	25.5	0.7
1	ss	48	FW	35	GTTTAACCCTCAGTAGG	FALSE	ThermoPol	75	30	B	893	25.3	0.117
1	ss	48	FW	35	CTTTAACCCTCAGTAGG	FALSE	ThermoPol	75	30	B	11097	92.1	0
2	ss	48	FW	35	ATTTAACCCTCAGTAGG	TRUE	ThermoPol	75	30	B	5995	92	0
1	ss	48	FW	36	TATTTAACCCTCAGTAG	TRUE	ThermoPol	75	30	B	10571	25.8	1
1	ss	48	FW	36	AATTTAACCCTCAGTAG	FALSE	ThermoPol	75	30	B	4476	26.9	0.873
1	ss	48	FW	36	GATTTAACCCTCAGTAG	FALSE	ThermoPol	75	30	B	10093	26.3	1
1	ss	48	FW	36	CATTTAACCCTCAGTAG	FALSE	ThermoPol	75	30	B	9263	26.5	1
2	ss	48	FW	36	TATTTAACCCTCAGTAG	TRUE	ThermoPol	75	30	B	11276	26	1
1	ss	48	FW	37	CTATTTAACCCTCAGTA	TRUE	ThermoPol	75	30	B	12038	92	0
1	ss	48	FW	37	TTATTTAACCCTCAGTA	FALSE	ThermoPol	75	30	B	9316	28.9	0.492
1	ss	48	FW	37	ATATTTAACCCTCAGTA	FALSE	ThermoPol	75	30	B	2671	29.1	0.65
1	ss	48	FW	37	GTATTTAACCCTCAGTA	FALSE	ThermoPol	75	30	B	4335	28.5	0.434
2	ss	48	FW	37	CTATTTAACCCTCAGTA	TRUE	ThermoPol	75	30	B	14053	92	0
1	ss	48	FW	38	GCTATTTAACCCTCAGT	TRUE	ThermoPol	75	30	B	8627	92	0
1	ss	48	FW	38	TCTATTTAACCCTCAGT	FALSE	ThermoPol	75	30	B	17518	30.8	1
1	ss	48	FW	38	ACTATTTAACCCTCAGT	FALSE	ThermoPol	75	30	B	3017	92.2	0
1	ss	48	FW	38	CCTATTTAACCCTCAGT	FALSE	ThermoPol	75	30	B	2842	30.2	0.359
2	ss	48	FW	38	GCTATTTAACCCTCAGT	TRUE	ThermoPol	75	30	B	1561	29.8	0.198
1	ss	48	FW	39	AGCTATTTAACCCTCAG	TRUE	ThermoPol	75	30	B	4068	31.3	0.518
1	ss	48	FW	39	TGCTATTTAACCCTCAG	FALSE	ThermoPol	75	30	B	27707	32.4	1
1	ss	48	FW	39	GGCTATTTAACCCTCAG	FALSE	ThermoPol	75	30	B	5729	32	0.56
1	ss	48	FW	39	CGCTATTTAACCCTCAG	FALSE	ThermoPol	75	30	B	9802	31.9	1
2	ss	48	FW	39	AGCTATTTAACCCTCAG	TRUE	ThermoPol	75	30	B	5823	31.3	0.703
1	ss	48	FW	40	TAGCTATTTAACCCTCA	TRUE	ThermoPol	75	30	B	6392	32.8	1
1	ss	48	FW	40	AAGCTATTTAACCCTCA	FALSE	ThermoPol	75	30	B	3818	92.1	0
1	ss	48	FW	40	GAGCTATTTAACCCTCA	FALSE	ThermoPol	75	30	B	6020	33.3	0.771
1	ss	48	FW	40	CAGCTATTTAACCCTCA	FALSE	ThermoPol	75	30	B	6155	33.6	0.612
2	ss	48	FW	40	TAGCTATTTAACCCTCA	TRUE	ThermoPol	75	30	B	12118	32.7	1
1	ss	48	FW	41	CTAGCTATTTAACCCTC	TRUE	ThermoPol	75	30	B	651	34.2	0.109
1	ss	48	FW	41	TTAGCTATTTAACCCTC	FALSE	ThermoPol	75	30	B	8183	34.6	0.794
1	ss	48	FW	41	ATAGCTATTTAACCCTC	FALSE	ThermoPol	75	30	B	1243	34.8	0.454
1	ss	48	FW	41	GTAGCTATTTAACCCTC	FALSE	ThermoPol	75	30	B	1232	34.5	0.123
2	ss	48	FW	41	CTAGCTATTTAACCCTC	TRUE	ThermoPol	75	30	B	729	34.2	0.11
1	ss	48	FW	42	ACTAGCTATTTAACCCT	TRUE	ThermoPol	75	30	B	9929	92.1	0
1	ss	48	FW	42	TCTAGCTATTTAACCCT	FALSE	ThermoPol	75	30	B	7388	35.4	0.643
1	ss	48	FW	42	GCTAGCTATTTAACCCT	FALSE	ThermoPol	75	30	B	9337	92.1	0
1	ss	48	FW	42	CCTAGCTATTTAACCCT	FALSE	ThermoPol	75	30	B	5537	35.2	0.559
2	ss	48	FW	42	ACTAGCTATTTAACCCT	TRUE	ThermoPol	75	30	B	8039	92	0
1	ss	48	FW	43	CACTAGCTATTTAACCC	TRUE	ThermoPol	75	30	B	5696	35.6	0.494
1	ss	48	FW	43	TACTAGCTATTTAACCC	FALSE	ThermoPol	75	30	B	7027	36.2	1
1	ss	48	FW	43	AACTAGCTATTTAACCC	FALSE	ThermoPol	75	30	B	2594	92.1	0
1	ss	48	FW	43	GACTAGCTATTTAACCC	FALSE	ThermoPol	75	30	B	1958	36.1	0.335
2	ss	48	FW	43	CACTAGCTATTTAACCC	TRUE	ThermoPol	75	30	B	6350	35.6	0.528
1	ss	48	FW	44	GCACTAGCTATTTAACC	TRUE	ThermoPol	75	30	B	948	36.5	0.108
1	ss	48	FW	44	TCACTAGCTATTTAACC	FALSE	ThermoPol	75	30	B	7152	37.4	1
1	ss	48	FW	44	ACACTAGCTATTTAACC	FALSE	ThermoPol	75	30	B	4269	37.4	0.79
1	ss	48	FW	44	CCACTAGCTATTTAACC	FALSE	ThermoPol	75	30	B	8536	37	1
2	ss	48	FW	44	GCACTAGCTATTTAACC	TRUE	ThermoPol	75	30	B	1265	36.5	0.161
1	ss	48	FW	45	AGCACTAGCTATTTAAC	TRUE	ThermoPol	75	30	B	8679	37.5	1
1	ss	48	FW	45	TGCACTAGCTATTTAAC	FALSE	ThermoPol	75	30	B	12646	38.4	1
1	ss	48	FW	45	GGCACTAGCTATTTAAC	FALSE	ThermoPol	75	30	B	6679	38.4	0.72
1	ss	48	FW	45	CGCACTAGCTATTTAAC	FALSE	ThermoPol	75	30	B	9841	38.3	1
2	ss	48	FW	45	AGCACTAGCTATTTAAC	TRUE	ThermoPol	75	30	B	19577	37.7	1
1	ss	48	FW	46	GAGCACTAGCTATTTAA	TRUE	ThermoPol	75	30	B	8137	91.9	0
1	ss	48	FW	46	TAGCACTAGCTATTTAA	FALSE	ThermoPol	75	30	B	13575	39.6	0.732
1	ss	48	FW	46	AAGCACTAGCTATTTAA	FALSE	ThermoPol	75	30	B	2399	39.5	0.645
1	ss	48	FW	46	CAGCACTAGCTATTTAA	FALSE	ThermoPol	75	30	B	2094	39.3	0.242
2	ss	48	FW	46	GAGCACTAGCTATTTAA	TRUE	ThermoPol	75	30	B	8091	92	0
1	ss	48	FW	47	TGAGCACTAGCTATTTA	TRUE	ThermoPol	75	30	B	6358	40.2	1
1	ss	48	FW	47	AGAGCACTAGCTATTTA	FALSE	ThermoPol	75	30	B	4566	41.3	1
1	ss	48	FW	47	GGAGCACTAGCTATTTA	FALSE	ThermoPol	75	30	B	6380	40.9	0.771
1	ss	48	FW	47	CGAGCACTAGCTATTTA	FALSE	ThermoPol	75	30	B	4562	40.8	0.464
2	ss	48	FW	47	TGAGCACTAGCTATTTA	TRUE	ThermoPol	75	30	B	8601	40.1	1
1	ss	48	FW	48	CTGAGCACTAGCTATTT	TRUE	ThermoPol	75	30	B	6670	41	0.873
1	ss	48	FW	48	TTGAGCACTAGCTATTT	FALSE	ThermoPol	75	30	B	14025	41.8	1
1	ss	48	FW	48	ATGAGCACTAGCTATTT	FALSE	ThermoPol	75	30	B	1185	41.8	0.517
1	ss	48	FW	48	GTGAGCACTAGCTATTT	FALSE	ThermoPol	75	30	B	9363	41.5	1
2	ss	48	FW	48	CTGAGCACTAGCTATTT	TRUE	ThermoPol	75	30	B	4457	40.8	0.625
1	ss	48	FW	49	TCTGAGCACTAGCTATT	TRUE	ThermoPol	75	30	B	6013	42.2	0.76
1	ss	48	FW	49	ACTGAGCACTAGCTATT	FALSE	ThermoPol	75	30	B	3447	43	1
1	ss	48	FW	49	GCTGAGCACTAGCTATT	FALSE	ThermoPol	75	30	B	3845	42.8	0.397
1	ss	48	FW	49	CCTGAGCACTAGCTATT	FALSE	ThermoPol	75	30	B	10064	92.2	0
2	ss	48	FW	49	TCTGAGCACTAGCTATT	TRUE	ThermoPol	75	30	B	7806	42.2	0.745
1	ss	48	FW	50	ATCTGAGCACTAGCTAT	TRUE	ThermoPol	75	30	B	6505	92	0
1	ss	48	FW	50	TTCTGAGCACTAGCTAT	FALSE	ThermoPol	75	30	B	10650	92	0
1	ss	48	FW	50	GTCTGAGCACTAGCTAT	FALSE	ThermoPol	75	30	B	7945	92.1	0
1	ss	48	FW	50	CTCTGAGCACTAGCTAT	FALSE	ThermoPol	75	30	B	12085	92.2	0
2	ss	48	FW	50	ATCTGAGCACTAGCTAT	TRUE	ThermoPol	75	30	B	8211	92.1	0
1	ss	48	FW	51	GATCTGAGCACTAGCTA	TRUE	ThermoPol	75	30	B	7773	44.8	1
1	ss	48	FW	51	TATCTGAGCACTAGCTA	FALSE	ThermoPol	75	30	B	5337	45.6	1
1	ss	48	FW	51	AATCTGAGCACTAGCTA	FALSE	ThermoPol	75	30	B	2966	45.5	0.749
1	ss	48	FW	51	CATCTGAGCACTAGCTA	FALSE	ThermoPol	75	30	B	10867	45.3	1
2	ss	48	FW	51	GATCTGAGCACTAGCTA	TRUE	ThermoPol	75	30	B	15569	44.7	1
1	ss	48	FW	52	TGATCTGAGCACTAGCT	TRUE	ThermoPol	75	30	B	6357	46.2	1
1	ss	48	FW	52	AGATCTGAGCACTAGCT	FALSE	ThermoPol	75	30	B	1864	46.9	0.858
1	ss	48	FW	52	GGATCTGAGCACTAGCT	FALSE	ThermoPol	75	30	B	8494	92.3	0
1	ss	48	FW	52	CGATCTGAGCACTAGCT	FALSE	ThermoPol	75	30	B	11037	46.7	1
2	ss	48	FW	52	TGATCTGAGCACTAGCT	TRUE	ThermoPol	75	30	B	7530	46.2	1
1	ss	48	FW	53	CTGATCTGAGCACTAGC	TRUE	ThermoPol	75	30	B	8001	92	0
1	ss	48	FW	53	TTGATCTGAGCACTAGC	FALSE	ThermoPol	75	30	B	6469	92.1	0
1	ss	48	FW	53	ATGATCTGAGCACTAGC	FALSE	ThermoPol	75	30	B	4293	92.1	0
1	ss	48	FW	53	GTGATCTGAGCACTAGC	FALSE	ThermoPol	75	30	B	4748	92.2	0
2	ss	48	FW	53	CTGATCTGAGCACTAGC	TRUE	ThermoPol	75	30	B	10298	92.1	0
1	ss	48	FW	54	ACTGATCTGAGCACTAG	TRUE	ThermoPol	75	30	B	1757	48.1	0.256
1	ss	48	FW	54	TCTGATCTGAGCACTAG	FALSE	ThermoPol	75	30	B	7746	48.8	0.706
1	ss	48	FW	54	GCTGATCTGAGCACTAG	FALSE	ThermoPol	75	30	B	6316	92.2	0
1	ss	48	FW	54	CCTGATCTGAGCACTAG	FALSE	ThermoPol	75	30	B	8935	48.4	1
2	ss	48	FW	54	ACTGATCTGAGCACTAG	TRUE	ThermoPol	75	30	B	4163	48	0.471
1	ss	48	FW	55	GACTGATCTGAGCACTA	TRUE	ThermoPol	75	30	B	6771	49.3	0.858
1	ss	48	FW	55	TACTGATCTGAGCACTA	FALSE	ThermoPol	75	30	B	10640	49.6	1
1	ss	48	FW	55	AACTGATCTGAGCACTA	FALSE	ThermoPol	75	30	B	3068	49.8	0.846
1	ss	48	FW	55	CACTGATCTGAGCACTA	FALSE	ThermoPol	75	30	B	9415	49.6	1
2	ss	48	FW	55	GACTGATCTGAGCACTA	TRUE	ThermoPol	75	30	B	13427	49.3	1
1	ss	48	FW	56	CGACTGATCTGAGCACT	TRUE	ThermoPol	75	30	B	6734	92	0
1	ss	48	FW	56	TGACTGATCTGAGCACT	FALSE	ThermoPol	75	30	B	1111	50.2	0.11
1	ss	48	FW	56	AGACTGATCTGAGCACT	FALSE	ThermoPol	75	30	B	303	50.5	0.182
1	ss	48	FW	56	GGACTGATCTGAGCACT	FALSE	ThermoPol	75	30	B	1475	50.4	0.166
2	ss	48	FW	56	CGACTGATCTGAGCACT	TRUE	ThermoPol	75	30	B	4714	91.8	0
1	ss	48	FW	57	ACGACTGATCTGAGCAC	TRUE	ThermoPol	75	30	B	6191	51	0.716
1	ss	48	FW	57	TCGACTGATCTGAGCAC	FALSE	ThermoPol	75	30	B	22705	51.4	1
1	ss	48	FW	57	GCGACTGATCTGAGCAC	FALSE	ThermoPol	75	30	B	963	51.1	0.15
1	ss	48	FW	57	CCGACTGATCTGAGCAC	FALSE	ThermoPol	75	30	B	8474	92.1	0
2	ss	48	FW	57	ACGACTGATCTGAGCAC	TRUE	ThermoPol	75	30	B	4623	51	0.811
1	ss	48	FW	58	TACGACTGATCTGAGCA	TRUE	ThermoPol	75	30	B	7598	52.5	1
1	ss	48	FW	58	AACGACTGATCTGAGCA	FALSE	ThermoPol	75	30	B	2661	92.2	0
1	ss	48	FW	58	GACGACTGATCTGAGCA	FALSE	ThermoPol	75	30	B	8582	52.5	1
1	ss	48	FW	58	CACGACTGATCTGAGCA	FALSE	ThermoPol	75	30	B	8522	52.5	1
2	ss	48	FW	58	TACGACTGATCTGAGCA	TRUE	ThermoPol	75	30	B	7203	52.5	1
1	ss	48	FW	59	ATACGACTGATCTGAGC	TRUE	ThermoPol	75	30	B	9355	53.4	1
1	ss	48	FW	59	TTACGACTGATCTGAGC	FALSE	ThermoPol	75	30	B	19454	53.6	1
1	ss	48	FW	59	GTACGACTGATCTGAGC	FALSE	ThermoPol	75	30	B	1354	53.5	0.161
1	ss	48	FW	59	CTACGACTGATCTGAGC	FALSE	ThermoPol	75	30	B	8691	53.5	0.854
2	ss	48	FW	59	ATACGACTGATCTGAGC	TRUE	ThermoPol	75	30	B	16266	53.4	1
1	ss	48	FW	60	CATACGACTGATCTGAG	TRUE	ThermoPol	75	30	B	3537	54.6	0.809
1	ss	48	FW	60	TATACGACTGATCTGAG	FALSE	ThermoPol	75	30	B	7871	54.8	1
1	ss	48	FW	60	AATACGACTGATCTGAG	FALSE	ThermoPol	75	30	B	1657	55	0.749
1	ss	48	FW	60	GATACGACTGATCTGAG	FALSE	ThermoPol	75	30	B	5319	54.6	0.603
2	ss	48	FW	60	CATACGACTGATCTGAG	TRUE	ThermoPol	75	30	B	10360	54.6	0.79
1	ss	48	FW	61	ACATACGACTGATCTGA	TRUE	ThermoPol	75	30	B	5731	55.1	1
1	ss	48	FW	61	TCATACGACTGATCTGA	FALSE	ThermoPol	75	30	B	3763	55.5	1
1	ss	48	FW	61	GCATACGACTGATCTGA	FALSE	ThermoPol	75	30	B	6197	55.2	1
1	ss	48	FW	61	CCATACGACTGATCTGA	FALSE	ThermoPol	75	30	B	2332	55.3	0.243
2	ss	48	FW	61	ACATACGACTGATCTGA	TRUE	ThermoPol	75	30	B	9735	55.2	1
1	ss	48	FW	62	TACATACGACTGATCTG	TRUE	ThermoPol	75	30	B	4593	56.1	1
1	ss	48	FW	62	AACATACGACTGATCTG	FALSE	ThermoPol	75	30	B	5321	92.2	0
1	ss	48	FW	62	GACATACGACTGATCTG	FALSE	ThermoPol	75	30	B	10656	56.1	1
1	ss	48	FW	62	CACATACGACTGATCTG	FALSE	ThermoPol	75	30	B	8577	56.2	1
2	ss	48	FW	62	TACATACGACTGATCTG	TRUE	ThermoPol	75	30	B	7053	56	1
1	ss	48	FW	63	CTACATACGACTGATCT	TRUE	ThermoPol	75	30	B	5887	57.4	1
1	ss	48	FW	63	TTACATACGACTGATCT	FALSE	ThermoPol	75	30	B	4395	57.7	1
1	ss	48	FW	63	ATACATACGACTGATCT	FALSE	ThermoPol	75	30	B	3167	92.1	0
1	ss	48	FW	63	GTACATACGACTGATCT	FALSE	ThermoPol	75	30	B	1537	57.5	0.199
2	ss	48	FW	63	CTACATACGACTGATCT	TRUE	ThermoPol	75	30	B	4421	57.4	1
1	ss	48	FW	64	CCTACATACGACTGATC	TRUE	ThermoPol	75	30	B	5568	58.6	0.742
1	ss	48	FW	64	TCTACATACGACTGATC	FALSE	ThermoPol	75	30	B	6603	58.9	1
1	ss	48	FW	64	ACTACATACGACTGATC	FALSE	ThermoPol	75	30	B	500	58.9	0.145
1	ss	48	FW	64	GCTACATACGACTGATC	FALSE	ThermoPol	75	30	B	5981	58.6	1
2	ss	48	FW	64	CCTACATACGACTGATC	TRUE	ThermoPol	75	30	B	2386	58.5	0.558
1	ss	48	FW	65	GCCTACATACGACTGAT	TRUE	ThermoPol	75	30	B	7844	92	0
1	ss	48	FW	65	TCCTACATACGACTGAT	FALSE	ThermoPol	75	30	B	1721	59.4	0.355
1	ss	48	FW	65	ACCTACATACGACTGAT	FALSE	ThermoPol	75	30	B	4134	92	0
1	ss	48	FW	65	CCCTACATACGACTGAT	FALSE	ThermoPol	75	30	B	1492	59.4	0.145
2	ss	48	FW	65	GCCTACATACGACTGAT	TRUE	ThermoPol	75	30	B	6042	91.9	0
1	ss	48	FW	66	AGCCTACATACGACTGA	TRUE	ThermoPol	75	30	B	7939	60.5	1
1	ss	48	FW	66	TGCCTACATACGACTGA	FALSE	ThermoPol	75	30	B	11341	60.8	1
1	ss	48	FW	66	GGCCTACATACGACTGA	FALSE	ThermoPol	75	30	B	6776	60.7	1
1	ss	48	FW	66	CGCCTACATACGACTGA	FALSE	ThermoPol	75	30	B	9607	60.7	1
2	ss	48	FW	66	AGCCTACATACGACTGA	TRUE	ThermoPol	75	30	B	7241	60.5	1
1	ss	48	FW	67	AAGCCTACATACGACTG	TRUE	ThermoPol	75	30	B	9039	61.5	1
1	ss	48	FW	67	TAGCCTACATACGACTG	FALSE	ThermoPol	75	30	B	5569	62	1
1	ss	48	FW	67	GAGCCTACATACGACTG	FALSE	ThermoPol	75	30	B	9083	61.8	1
1	ss	48	FW	67	CAGCCTACATACGACTG	FALSE	ThermoPol	75	30	B	4025	61.8	0.478
2	ss	48	FW	67	AAGCCTACATACGACTG	TRUE	ThermoPol	75	30	B	10394	61.5	1
1	ss	48	FW	68	CAAGCCTACATACGACT	TRUE	ThermoPol	75	30	B	5241	62.5	1
1	ss	48	FW	68	TAAGCCTACATACGACT	FALSE	ThermoPol	75	30	B	10935	62.9	1
1	ss	48	FW	68	AAAGCCTACATACGACT	FALSE	ThermoPol	75	30	B	919	62.8	0.231
1	ss	48	FW	68	GAAGCCTACATACGACT	FALSE	ThermoPol	75	30	B	4595	62.8	1
2	ss	48	FW	68	CAAGCCTACATACGACT	TRUE	ThermoPol	75	30	B	6236	62.5	1
1	ss	48	FW	69	ACAAGCCTACATACGAC	TRUE	ThermoPol	75	30	B	11218	63.6	1
1	ss	48	FW	69	TCAAGCCTACATACGAC	FALSE	ThermoPol	75	30	B	9366	64	1
1	ss	48	FW	69	GCAAGCCTACATACGAC	FALSE	ThermoPol	75	30	B	7739	64	1
1	ss	48	FW	69	CCAAGCCTACATACGAC	FALSE	ThermoPol	75	30	B	8493	64	1
2	ss	48	FW	69	ACAAGCCTACATACGAC	TRUE	ThermoPol	75	30	B	12254	63.6	1
1	ss	48	FW	70	CACAAGCCTACATACGA	TRUE	ThermoPol	75	30	B	6492	65.1	1
1	ss	48	FW	70	TACAAGCCTACATACGA	FALSE	ThermoPol	75	30	B	6566	65.3	1
1	ss	48	FW	70	AACAAGCCTACATACGA	FALSE	ThermoPol	75	30	B	777	65.5	1
1	ss	48	FW	70	GACAAGCCTACATACGA	FALSE	ThermoPol	75	30	B	7111	65.3	1
2	ss	48	FW	70	CACAAGCCTACATACGA	TRUE	ThermoPol	75	30	B	5625	64.9	1
1	ss	48	FW	71	GCACAAGCCTACATACG	TRUE	ThermoPol	75	30	B	6021	66	1
1	ss	48	FW	71	TCACAAGCCTACATACG	FALSE	ThermoPol	75	30	B	6919	66.5	1
1	ss	48	FW	71	ACACAAGCCTACATACG	FALSE	ThermoPol	75	30	B	2033	66.5	1
1	ss	48	FW	71	CCACAAGCCTACATACG	FALSE	ThermoPol	75	30	B	8803	66.4	1
2	ss	48	FW	71	GCACAAGCCTACATACG	TRUE	ThermoPol	75	30	B	4648	66.1	1
1	ss	48	FW	72	TGCACAAGCCTACATAC	TRUE	ThermoPol	75	30	B	7383	92	0
1	ss	48	FW	72	AGCACAAGCCTACATAC	FALSE	ThermoPol	75	30	B	618	92.1	0
1	ss	48	FW	72	GGCACAAGCCTACATAC	FALSE	ThermoPol	75	30	B	6776	92.2	0
1	ss	48	FW	72	CGCACAAGCCTACATAC	FALSE	ThermoPol	75	30	B	9829	92.2	0
2	ss	48	FW	72	TGCACAAGCCTACATAC	TRUE	ThermoPol	75	30	B	5021	92	0
1	ss	48	FW	73	GTGCACAAGCCTACATA	TRUE	ThermoPol	75	30	B	10288	92	0
1	ss	48	FW	73	TTGCACAAGCCTACATA	FALSE	ThermoPol	75	30	B	5123	68.8	1
1	ss	48	FW	73	ATGCACAAGCCTACATA	FALSE	ThermoPol	75	30	B	245	68.8	0.122
1	ss	48	FW	73	CTGCACAAGCCTACATA	FALSE	ThermoPol	75	30	B	8791	92.1	0
2	ss	48	FW	73	GTGCACAAGCCTACATA	TRUE	ThermoPol	75	30	B	4559	92	0
1	ss	48	FW	74	TGTGCACAAGCCTACAT	TRUE	ThermoPol	75	30	B	7599	69.8	1
1	ss	48	FW	74	AGTGCACAAGCCTACAT	FALSE	ThermoPol	75	30	B	1964	70.2	0.685
1	ss	48	FW	74	GGTGCACAAGCCTACAT	FALSE	ThermoPol	75	30	B	8371	70	1
1	ss	48	FW	74	CGTGCACAAGCCTACAT	FALSE	ThermoPol	75	30	B	6735	70	1
2	ss	48	FW	74	TGTGCACAAGCCTACAT	TRUE	ThermoPol	75	30	B	5230	69.8	1
1	ss	48	FW	75	GTGTGCACAAGCCTACA	TRUE	ThermoPol	75	30	B	7104	70.5	1
1	ss	48	FW	75	TTGTGCACAAGCCTACA	FALSE	ThermoPol	75	30	B	4964	70.9	1
1	ss	48	FW	75	ATGTGCACAAGCCTACA	FALSE	ThermoPol	75	30	B	190	70.9	0.093
1	ss	48	FW	75	CTGTGCACAAGCCTACA	FALSE	ThermoPol	75	30	B	8474	70.7	1
2	ss	48	FW	75	GTGTGCACAAGCCTACA	TRUE	ThermoPol	75	30	B	4775	70.5	1
1	ss	48	FW	76	GGTGTGCACAAGCCTAC	TRUE	ThermoPol	75	30	B	7161	71.6	1
1	ss	48	FW	76	TGTGTGCACAAGCCTAC	FALSE	ThermoPol	75	30	B	3050	71.8	1
1	ss	48	FW	76	AGTGTGCACAAGCCTAC	FALSE	ThermoPol	75	30	B	1283	71.9	0.421
1	ss	48	FW	76	CGTGTGCACAAGCCTAC	FALSE	ThermoPol	75	30	B	5078	71.9	1
2	ss	48	FW	76	GGTGTGCACAAGCCTAC	TRUE	ThermoPol	75	30	B	3783	71.6	1
1	ss	48	FW	77	TGGTGTGCACAAGCCTA	TRUE	ThermoPol	75	30	B	6390	92.1	0
1	ss	48	FW	77	AGGTGTGCACAAGCCTA	FALSE	ThermoPol	75	30	B	3813	92.1	0
1	ss	48	FW	77	GGGTGTGCACAAGCCTA	FALSE	ThermoPol	75	30	B	7284	92.1	0
1	ss	48	FW	77	CGGTGTGCACAAGCCTA	FALSE	ThermoPol	75	30	B	6367	92.4	0
2	ss	48	FW	77	TGGTGTGCACAAGCCTA	TRUE	ThermoPol	75	30	B	8442	92.1	0
1	ss	48	FW	78	ATGGTGTGCACAAGCCT	TRUE	ThermoPol	75	30	B	1591	73.9	0.194
1	ss	48	FW	78	TTGGTGTGCACAAGCCT	FALSE	ThermoPol	75	30	B	3615	74.2	1
1	ss	48	FW	78	GTGGTGTGCACAAGCCT	FALSE	ThermoPol	75	30	B	4248	74.3	0.571
1	ss	48	FW	78	CTGGTGTGCACAAGCCT	FALSE	ThermoPol	75	30	B	7166	92.2	0
2	ss	48	FW	78	ATGGTGTGCACAAGCCT	TRUE	ThermoPol	75	30	B	1048	74	0.176
1	ss	48	FW	79	AATGGTGTGCACAAGCC	TRUE	ThermoPol	75	30	B	7189	75.2	1
1	ss	48	FW	79	TATGGTGTGCACAAGCC	FALSE	ThermoPol	75	30	B	5460	75.5	1
1	ss	48	FW	79	GATGGTGTGCACAAGCC	FALSE	ThermoPol	75	30	B	9893	75.3	1
1	ss	48	FW	79	CATGGTGTGCACAAGCC	FALSE	ThermoPol	75	30	B	7738	75.4	1
2	ss	48	FW	79	AATGGTGTGCACAAGCC	TRUE	ThermoPol	75	30	B	4753	75.1	1
1	ss	48	FW	80	TAATGGTGTGCACAAGC	TRUE	ThermoPol	75	30	B	15582	92.1	0
1	ss	48	FW	80	AAATGGTGTGCACAAGC	FALSE	ThermoPol	75	30	B	718	92.1	0
1	ss	48	FW	80	GAATGGTGTGCACAAGC	FALSE	ThermoPol	75	30	B	812	76.8	0.118
1	ss	48	FW	80	CAATGGTGTGCACAAGC	FALSE	ThermoPol	75	30	B	629	76.6	0.187
2	ss	48	FW	80	TAATGGTGTGCACAAGC	TRUE	ThermoPol	75	30	B	7680	91.9	0
1	ss	48	FW	81	CTAATGGTGTGCACAAG	TRUE	ThermoPol	75	30	B	7069	76.9	0.87
1	ss	48	FW	81	TTAATGGTGTGCACAAG	FALSE	ThermoPol	75	30	B	9753	77.2	1
1	ss	48	FW	81	ATAATGGTGTGCACAAG	FALSE	ThermoPol	75	30	B	1062	77.3	0.802
1	ss	48	FW	81	GTAATGGTGTGCACAAG	FALSE	ThermoPol	75	30	B	6528	77.1	0.696
2	ss	48	FW	81	CTAATGGTGTGCACAAG	TRUE	ThermoPol	75	30	B	4521	77.1	0.867
1	ss	48	FW	82	GCTAATGGTGTGCACAA	TRUE	ThermoPol	75	30	B	7945	77.8	0.782
1	ss	48	FW	82	TCTAATGGTGTGCACAA	FALSE	ThermoPol	75	30	B	5408	78.3	1
1	ss	48	FW	82	ACTAATGGTGTGCACAA	FALSE	ThermoPol	75	30	B	865	92.2	0
1	ss	48	FW	82	CCTAATGGTGTGCACAA	FALSE	ThermoPol	75	30	B	7221	78	1
2	ss	48	FW	82	GCTAATGGTGTGCACAA	TRUE	ThermoPol	75	30	B	3672	77.9	0.696
1	ss	48	FW	83	CGCTAATGGTGTGCACA	TRUE	ThermoPol	75	30	B	6492	92.1	0
1	ss	48	FW	83	TGCTAATGGTGTGCACA	FALSE	ThermoPol	75	30	B	2229	79.1	0.406
1	ss	48	FW	83	AGCTAATGGTGTGCACA	FALSE	ThermoPol	75	30	B	1384	92.1	0
1	ss	48	FW	83	GGCTAATGGTGTGCACA	FALSE	ThermoPol	75	30	B	2804	78.8	0.361
2	ss	48	FW	83	CGCTAATGGTGTGCACA	TRUE	ThermoPol	75	30	B	5349	92.1	0
1	ss	48	FW	84	CCGCTAATGGTGTGCAC	TRUE	ThermoPol	75	30	B	8941	92	0
1	ss	48	FW	84	TCGCTAATGGTGTGCAC	FALSE	ThermoPol	75	30	B	1780	80.2	0.251
1	ss	48	FW	84	ACGCTAATGGTGTGCAC	FALSE	ThermoPol	75	30	B	1445	92.2	0
1	ss	48	FW	84	GCGCTAATGGTGTGCAC	FALSE	ThermoPol	75	30	B	1658	80	0.265
2	ss	48	FW	84	CCGCTAATGGTGTGCAC	TRUE	ThermoPol	75	30	B	4468	92.1	0
1	ss	48	FW	85	ACCGCTAATGGTGTGCA	TRUE	ThermoPol	75	30	B	4242	92.2	0
1	ss	48	FW	85	TCCGCTAATGGTGTGCA	FALSE	ThermoPol	75	30	B	2537	80.7	1
1	ss	48	FW	85	GCCGCTAATGGTGTGCA	FALSE	ThermoPol	75	30	B	2845	80.7	0.461
1	ss	48	FW	85	CCCGCTAATGGTGTGCA	FALSE	ThermoPol	75	30	B	8397	80.6	0.835
2	ss	48	FW	85	ACCGCTAATGGTGTGCA	TRUE	ThermoPol	75	30	B	9369	91.9	0
1	ss	48	FW	86	TACCGCTAATGGTGTGC	TRUE	ThermoPol	75	30	B	7026	81.2	1
1	ss	48	FW	86	AACCGCTAATGGTGTGC	FALSE	ThermoPol	75	30	B	1175	81.6	0.403
1	ss	48	FW	86	GACCGCTAATGGTGTGC	FALSE	ThermoPol	75	30	B	16026	81.6	1
1	ss	48	FW	86	CACCGCTAATGGTGTGC	FALSE	ThermoPol	75	30	B	6324	81.5	1
2	ss	48	FW	86	TACCGCTAATGGTGTGC	TRUE	ThermoPol	75	30	B	5797	81.2	1
1	ss	48	FW	87	CTACCGCTAATGGTGTG	TRUE	ThermoPol	75	30	B	6979	82.5	1
1	ss	48	FW	87	TTACCGCTAATGGTGTG	FALSE	ThermoPol	75	30	B	3882	82.6	1
1	ss	48	FW	87	ATACCGCTAATGGTGTG	FALSE	ThermoPol	75	30	B	2026	92.1	0
1	ss	48	FW	87	GTACCGCTAATGGTGTG	FALSE	ThermoPol	75	30	B	12614	82.6	1
2	ss	48	FW	87	CTACCGCTAATGGTGTG	TRUE	ThermoPol	75	30	B	4741	82.4	1
1	ss	48	FW	88	ACTACCGCTAATGGTGT	TRUE	ThermoPol	75	30	B	10634	83.8	1
1	ss	48	FW	88	TCTACCGCTAATGGTGT	FALSE	ThermoPol	75	30	B	3909	83.9	1
1	ss	48	FW	88	GCTACCGCTAATGGTGT	FALSE	ThermoPol	75	30	B	890	81.6	0.164
1	ss	48	FW	88	GCTACCGCTAATGGTGT	FALSE	ThermoPol	75	30	B	3080	83.9	0.433
1	ss	48	FW	88	CCTACCGCTAATGGTGT	FALSE	ThermoPol	75	30	B	5386	83.9	1
2	ss	48	FW	88	ACTACCGCTAATGGTGT	TRUE	ThermoPol	75	30	B	5814	83.6	1
1	ss	48	RV	7	TCACCATTAGCGGTAGT	FALSE	ThermoPol	75	30	B	3134	75.6	0.408
1	ss	48	RV	7	GCACCATTAGCGGTAGT	FALSE	ThermoPol	75	30	B	7104	92.1	0
1	ss	48	RV	7	CCACCATTAGCGGTAGT	FALSE	ThermoPol	75	30	B	8061	92.2	0
1	ss	48	RV	8	TACACCATTAGCGGTAG	FALSE	ThermoPol	75	30	B	3671	92	0
1	ss	48	RV	8	AACACCATTAGCGGTAG	FALSE	ThermoPol	75	30	B	3325	92.2	0
1	ss	48	RV	8	GACACCATTAGCGGTAG	FALSE	ThermoPol	75	30	B	7590	92.2	0
1	ss	48	RV	9	TCACACCATTAGCGGTA	FALSE	ThermoPol	75	30	B	3989	92.1	0
1	ss	48	RV	9	ACACACCATTAGCGGTA	FALSE	ThermoPol	75	30	B	1061	92.1	0
1	ss	48	RV	9	CCACACCATTAGCGGTA	FALSE	ThermoPol	75	30	B	13825	92.2	0
1	ss	48	RV	10	AGCACACCATTAGCGGT	FALSE	ThermoPol	75	30	B	1105	92.2	0
1	ss	48	RV	10	GGCACACCATTAGCGGT	FALSE	ThermoPol	75	30	B	7434	92.1	0
1	ss	48	RV	10	CGCACACCATTAGCGGT	FALSE	ThermoPol	75	30	B	7439	92.2	0
1	ss	48	RV	11	TTGCACACCATTAGCGG	FALSE	ThermoPol	75	30	B	3504	92.1	0
1	ss	48	RV	11	ATGCACACCATTAGCGG	FALSE	ThermoPol	75	30	B	810	92.1	0
1	ss	48	RV	11	CTGCACACCATTAGCGG	FALSE	ThermoPol	75	30	B	6767	92.3	0
1	ss	48	RV	12	AGTGCACACCATTAGCG	FALSE	ThermoPol	75	30	B	1946	92.3	0
1	ss	48	RV	12	GGTGCACACCATTAGCG	FALSE	ThermoPol	75	30	B	8975	92.1	0
1	ss	48	RV	12	CGTGCACACCATTAGCG	FALSE	ThermoPol	75	30	B	4939	92.1	0
1	ss	48	RV	13	ATGTGCACACCATTAGC	FALSE	ThermoPol	75	30	B	1759	92.3	0
1	ss	48	RV	13	GTGTGCACACCATTAGC	FALSE	ThermoPol	75	30	B	8116	92.1	0
1	ss	48	RV	13	CTGTGCACACCATTAGC	FALSE	ThermoPol	75	30	B	6860	92.3	0
1	ss	48	RV	14	TTTGTGCACACCATTAG	FALSE	ThermoPol	75	30	B	4502	92.3	0
1	ss	48	RV	14	ATTGTGCACACCATTAG	FALSE	ThermoPol	75	30	B	2885	92.3	0
1	ss	48	RV	14	GTTGTGCACACCATTAG	FALSE	ThermoPol	75	30	B	13530	92.1	0
1	ss	48	RV	15	TCTTGTGCACACCATTA	FALSE	ThermoPol	75	30	B	4931	92.2	0
1	ss	48	RV	15	ACTTGTGCACACCATTA	FALSE	ThermoPol	75	30	B	3302	92.1	0
1	ss	48	RV	15	CCTTGTGCACACCATTA	FALSE	ThermoPol	75	30	B	8177	92.1	0
1	ss	48	RV	16	TGCTTGTGCACACCATT	FALSE	ThermoPol	75	30	B	3107	92.2	0
1	ss	48	RV	16	AGCTTGTGCACACCATT	FALSE	ThermoPol	75	30	B	3209	92.3	0
1	ss	48	RV	16	CGCTTGTGCACACCATT	FALSE	ThermoPol	75	30	B	11119	92.2	0
1	ss	48	RV	17	TGGCTTGTGCACACCAT	FALSE	ThermoPol	75	30	B	3381	92.2	0
1	ss	48	RV	17	GGGCTTGTGCACACCAT	FALSE	ThermoPol	75	30	B	7140	91.9	0
1	ss	48	RV	17	CGGCTTGTGCACACCAT	FALSE	ThermoPol	75	30	B	6286	92.1	0
1	ss	48	RV	18	AAGGCTTGTGCACACCA	FALSE	ThermoPol	75	30	B	687	92.1	0
1	ss	48	RV	18	GAGGCTTGTGCACACCA	FALSE	ThermoPol	75	30	B	5130	92.1	0
1	ss	48	RV	18	CAGGCTTGTGCACACCA	FALSE	ThermoPol	75	30	B	32134	92.1	0
1	ss	48	RV	19	TTAGGCTTGTGCACACC	FALSE	ThermoPol	75	30	B	3170	92.2	0
1	ss	48	RV	19	ATAGGCTTGTGCACACC	FALSE	ThermoPol	75	30	B	1335	92.2	0
1	ss	48	RV	19	CTAGGCTTGTGCACACC	FALSE	ThermoPol	75	30	B	8175	92.1	0
1	ss	48	RV	20	AGTAGGCTTGTGCACAC	FALSE	ThermoPol	75	30	B	863	92.2	0
1	ss	48	RV	20	GGTAGGCTTGTGCACAC	FALSE	ThermoPol	75	30	B	5750	92.2	0
1	ss	48	RV	20	CGTAGGCTTGTGCACAC	FALSE	ThermoPol	75	30	B	8643	92.3	0
1	ss	48	RV	21	TTGTAGGCTTGTGCACA	FALSE	ThermoPol	75	30	B	4514	92.3	0
1	ss	48	RV	21	GTGTAGGCTTGTGCACA	FALSE	ThermoPol	75	30	B	6579	92.3	0
1	ss	48	RV	21	CTGTAGGCTTGTGCACA	FALSE	ThermoPol	75	30	B	7536	92.2	0
1	ss	48	RV	22	AATGTAGGCTTGTGCAC	FALSE	ThermoPol	75	30	B	952	92.2	0
1	ss	48	RV	22	GATGTAGGCTTGTGCAC	FALSE	ThermoPol	75	30	B	5920	92.2	0
1	ss	48	RV	22	CATGTAGGCTTGTGCAC	FALSE	ThermoPol	75	30	B	6762	92.1	0
1	ss	48	RV	23	TTATGTAGGCTTGTGCA	FALSE	ThermoPol	75	30	B	4172	92.2	0
1	ss	48	RV	23	ATATGTAGGCTTGTGCA	FALSE	ThermoPol	75	30	B	1605	92.2	0
1	ss	48	RV	23	CTATGTAGGCTTGTGCA	FALSE	ThermoPol	75	30	B	10657	91.9	0
1	ss	48	RV	24	TGTATGTAGGCTTGTGC	FALSE	ThermoPol	75	30	B	4277	92.1	0
1	ss	48	RV	24	AGTATGTAGGCTTGTGC	FALSE	ThermoPol	75	30	B	1613	92.3	0
1	ss	48	RV	24	GGTATGTAGGCTTGTGC	FALSE	ThermoPol	75	30	B	9273	92.2	0
1	ss	48	RV	25	ACGTATGTAGGCTTGTG	FALSE	ThermoPol	75	30	B	1844	92.1	0
1	ss	48	RV	25	GCGTATGTAGGCTTGTG	FALSE	ThermoPol	75	30	B	8655	92.1	0
1	ss	48	RV	25	CCGTATGTAGGCTTGTG	FALSE	ThermoPol	75	30	B	16422	92.1	0
1	ss	48	RV	26	TTCGTATGTAGGCTTGT	FALSE	ThermoPol	75	30	B	4204	92.3	0
1	ss	48	RV	26	ATCGTATGTAGGCTTGT	FALSE	ThermoPol	75	30	B	3950	92.1	0
1	ss	48	RV	26	CTCGTATGTAGGCTTGT	FALSE	ThermoPol	75	30	B	7628	92.1	0
1	ss	48	RV	27	TGTCGTATGTAGGCTTG	FALSE	ThermoPol	75	30	B	4884	92.2	0
1	ss	48	RV	27	GGTCGTATGTAGGCTTG	FALSE	ThermoPol	75	30	B	4240	92	0
1	ss	48	RV	27	CGTCGTATGTAGGCTTG	FALSE	ThermoPol	75	30	B	12864	92.2	0
1	ss	48	RV	28	TAGTCGTATGTAGGCTT	FALSE	ThermoPol	75	30	B	4015	92.2	0
1	ss	48	RV	28	AAGTCGTATGTAGGCTT	FALSE	ThermoPol	75	30	B	1200	92.1	0
1	ss	48	RV	28	GAGTCGTATGTAGGCTT	FALSE	ThermoPol	75	30	B	4085	92.1	0
1	ss	48	RV	29	ACAGTCGTATGTAGGCT	FALSE	ThermoPol	75	30	B	2671	92.2	0
1	ss	48	RV	29	GCAGTCGTATGTAGGCT	FALSE	ThermoPol	75	30	B	3387	92.2	0
1	ss	48	RV	29	CCAGTCGTATGTAGGCT	FALSE	ThermoPol	75	30	B	7049	92.3	0
1	ss	48	RV	30	TTCAGTCGTATGTAGGC	FALSE	ThermoPol	75	30	B	4036	92.1	0
1	ss	48	RV	30	GTCAGTCGTATGTAGGC	FALSE	ThermoPol	75	30	B	2906	92	0
1	ss	48	RV	30	CTCAGTCGTATGTAGGC	FALSE	ThermoPol	75	30	B	9569	92.2	0
1	ss	48	RV	31	TATCAGTCGTATGTAGG	FALSE	ThermoPol	75	30	B	2541	92.1	0
1	ss	48	RV	31	AATCAGTCGTATGTAGG	FALSE	ThermoPol	75	30	B	865	92.1	0
1	ss	48	RV	31	CATCAGTCGTATGTAGG	FALSE	ThermoPol	75	30	B	9106	92.2	0
1	ss	48	RV	32	TGATCAGTCGTATGTAG	FALSE	ThermoPol	75	30	B	8534	92.1	0
1	ss	48	RV	32	GGATCAGTCGTATGTAG	FALSE	ThermoPol	75	30	B	4006	92.1	0
1	ss	48	RV	32	CGATCAGTCGTATGTAG	FALSE	ThermoPol	75	30	B	8466	92.3	0
1	ss	48	RV	33	TAGATCAGTCGTATGTA	FALSE	ThermoPol	75	30	B	4876	92.1	0
1	ss	48	RV	33	AAGATCAGTCGTATGTA	FALSE	ThermoPol	75	30	B	870	92.1	0
1	ss	48	RV	33	GAGATCAGTCGTATGTA	FALSE	ThermoPol	75	30	B	2324	92	0
1	ss	48	RV	34	ACAGATCAGTCGTATGT	FALSE	ThermoPol	75	30	B	653	92.1	0
1	ss	48	RV	34	GCAGATCAGTCGTATGT	FALSE	ThermoPol	75	30	B	3366	91.9	0
1	ss	48	RV	34	CCAGATCAGTCGTATGT	FALSE	ThermoPol	75	30	B	5863	92	0
1	ss	48	RV	35	TTCAGATCAGTCGTATG	FALSE	ThermoPol	75	30	B	4437	92.1	0
1	ss	48	RV	35	ATCAGATCAGTCGTATG	FALSE	ThermoPol	75	30	B	1926	92.2	0
1	ss	48	RV	35	GTCAGATCAGTCGTATG	FALSE	ThermoPol	75	30	B	2760	92	0
1	ss	48	RV	36	TCTCAGATCAGTCGTAT	FALSE	ThermoPol	75	30	B	4864	92.1	0
1	ss	48	RV	36	ACTCAGATCAGTCGTAT	FALSE	ThermoPol	75	30	B	1186	92	0
1	ss	48	RV	36	CCTCAGATCAGTCGTAT	FALSE	ThermoPol	75	30	B	4481	92.2	0
1	ss	48	RV	37	AGCTCAGATCAGTCGTA	FALSE	ThermoPol	75	30	B	1899	92.1	0
1	ss	48	RV	37	GGCTCAGATCAGTCGTA	FALSE	ThermoPol	75	30	B	4308	92	0
1	ss	48	RV	37	CGCTCAGATCAGTCGTA	FALSE	ThermoPol	75	30	B	3477	92.1	0
1	ss	48	RV	38	TTGCTCAGATCAGTCGT	FALSE	ThermoPol	75	30	B	2374	92	0
1	ss	48	RV	38	ATGCTCAGATCAGTCGT	FALSE	ThermoPol	75	30	B	9660	92.1	0
1	ss	48	RV	38	CTGCTCAGATCAGTCGT	FALSE	ThermoPol	75	30	B	4731	92.1	0
1	ss	48	RV	39	TGTGCTCAGATCAGTCG	FALSE	ThermoPol	75	30	B	5420	92.2	0
1	ss	48	RV	39	GGTGCTCAGATCAGTCG	FALSE	ThermoPol	75	30	B	3434	92.1	0
1	ss	48	RV	39	CGTGCTCAGATCAGTCG	FALSE	ThermoPol	75	30	B	4664	92	0
1	ss	48	RV	40	AAGTGCTCAGATCAGTC	FALSE	ThermoPol	75	30	B	6749	92.1	0
1	ss	48	RV	40	GAGTGCTCAGATCAGTC	FALSE	ThermoPol	75	30	B	3288	92	0
1	ss	48	RV	40	CAGTGCTCAGATCAGTC	FALSE	ThermoPol	75	30	B	7478	92.1	0
1	ss	48	RV	41	TTAGTGCTCAGATCAGT	FALSE	ThermoPol	75	30	B	4115	92.2	0
1	ss	48	RV	41	ATAGTGCTCAGATCAGT	FALSE	ThermoPol	75	30	B	3547	92	0
1	ss	48	RV	41	GTAGTGCTCAGATCAGT	FALSE	ThermoPol	75	30	B	3791	92.1	0
1	ss	48	RV	42	TCTAGTGCTCAGATCAG	FALSE	ThermoPol	75	30	B	3290	92.1	0
1	ss	48	RV	42	ACTAGTGCTCAGATCAG	FALSE	ThermoPol	75	30	B	4090	91.9	0
1	ss	48	RV	42	CCTAGTGCTCAGATCAG	FALSE	ThermoPol	75	30	B	4536	92.1	0
1	ss	48	RV	43	TGCTAGTGCTCAGATCA	FALSE	ThermoPol	75	30	B	4287	92.2	0
1	ss	48	RV	43	GGCTAGTGCTCAGATCA	FALSE	ThermoPol	75	30	B	4136	92	0
1	ss	48	RV	43	CGCTAGTGCTCAGATCA	FALSE	ThermoPol	75	30	B	3289	92.1	0
1	ss	48	RV	44	AAGCTAGTGCTCAGATC	FALSE	ThermoPol	75	30	B	2261	91.9	0
1	ss	48	RV	44	GAGCTAGTGCTCAGATC	FALSE	ThermoPol	75	30	B	2423	92.1	0
1	ss	48	RV	44	CAGCTAGTGCTCAGATC	FALSE	ThermoPol	75	30	B	7423	92.1	0
1	ss	48	RV	45	TTAGCTAGTGCTCAGAT	FALSE	ThermoPol	75	30	B	9306	91.9	0
1	ss	48	RV	45	GTAGCTAGTGCTCAGAT	FALSE	ThermoPol	75	30	B	3120	92	0
1	ss	48	RV	45	CTAGCTAGTGCTCAGAT	FALSE	ThermoPol	75	30	B	5096	92	0
1	ss	48	RV	46	TATAGCTAGTGCTCAGA	FALSE	ThermoPol	75	30	B	12325	91.4	0
1	ss	48	RV	46	GATAGCTAGTGCTCAGA	FALSE	ThermoPol	75	30	B	3137	92	0
1	ss	48	RV	46	CATAGCTAGTGCTCAGA	FALSE	ThermoPol	75	30	B	3362	92.1	0
1	ss	48	RV	47	TAATAGCTAGTGCTCAG	FALSE	ThermoPol	75	30	B	8858	91.8	0
1	ss	48	RV	47	GAATAGCTAGTGCTCAG	FALSE	ThermoPol	75	30	B	5539	92.1	0
1	ss	48	RV	47	CAATAGCTAGTGCTCAG	FALSE	ThermoPol	75	30	B	3796	92.1	0
1	ss	48	RV	48	AAAATAGCTAGTGCTCA	FALSE	ThermoPol	75	30	B	2371	92	0
1	ss	48	RV	48	GAAATAGCTAGTGCTCA	FALSE	ThermoPol	75	30	B	4379	92.1	0
1	ss	48	RV	48	CAAATAGCTAGTGCTCA	FALSE	ThermoPol	75	30	B	3057	92.2	0
1	ss	48	RV	49	ATAAATAGCTAGTGCTC	FALSE	ThermoPol	75	30	B	2409	92	0
1	ss	48	RV	49	GTAAATAGCTAGTGCTC	FALSE	ThermoPol	75	30	B	5014	92.1	0
1	ss	48	RV	49	CTAAATAGCTAGTGCTC	FALSE	ThermoPol	75	30	B	4880	92.1	0
1	ss	48	RV	50	TTTAAATAGCTAGTGCT	FALSE	ThermoPol	75	30	B	8192	91.4	0
1	ss	48	RV	50	ATTAAATAGCTAGTGCT	FALSE	ThermoPol	75	30	B	2465	91.9	0
1	ss	48	RV	50	CTTAAATAGCTAGTGCT	FALSE	ThermoPol	75	30	B	3575	92.1	0
1	ss	48	RV	51	TGTTAAATAGCTAGTGC	FALSE	ThermoPol	75	30	B	6148	91.8	0
1	ss	48	RV	51	AGTTAAATAGCTAGTGC	FALSE	ThermoPol	75	30	B	3495	92.1	0
1	ss	48	RV	51	CGTTAAATAGCTAGTGC	FALSE	ThermoPol	75	30	B	4478	92.1	0
1	ss	48	RV	52	TGGTTAAATAGCTAGTG	FALSE	ThermoPol	75	30	B	6108	91.7	0
1	ss	48	RV	52	AGGTTAAATAGCTAGTG	FALSE	ThermoPol	75	30	B	4023	92	0
1	ss	48	RV	52	CGGTTAAATAGCTAGTG	FALSE	ThermoPol	75	30	B	7343	92.1	0
1	ss	48	RV	53	TGGGTTAAATAGCTAGT	FALSE	ThermoPol	75	30	B	2936	91.9	0
1	ss	48	RV	53	GGGGTTAAATAGCTAGT	FALSE	ThermoPol	75	30	B	4316	92.1	0
1	ss	48	RV	53	CGGGTTAAATAGCTAGT	FALSE	ThermoPol	75	30	B	3081	92.2	0
1	ss	48	RV	54	TAGGGTTAAATAGCTAG	FALSE	ThermoPol	75	30	B	1905	92	0
1	ss	48	RV	54	AAGGGTTAAATAGCTAG	FALSE	ThermoPol	75	30	B	3923	91.9	0
1	ss	48	RV	54	CAGGGTTAAATAGCTAG	FALSE	ThermoPol	75	30	B	3286	92.3	0
1	ss	48	RV	55	AGAGGGTTAAATAGCTA	FALSE	ThermoPol	75	30	B	3684	92.1	0
1	ss	48	RV	55	GGAGGGTTAAATAGCTA	FALSE	ThermoPol	75	30	B	4846	92.1	0
1	ss	48	RV	55	CGAGGGTTAAATAGCTA	FALSE	ThermoPol	75	30	B	3380	92	0
1	ss	48	RV	56	TTGAGGGTTAAATAGCT	FALSE	ThermoPol	75	30	B	14792	91.5	0
1	ss	48	RV	56	ATGAGGGTTAAATAGCT	FALSE	ThermoPol	75	30	B	1857	92	0
1	ss	48	RV	56	GTGAGGGTTAAATAGCT	FALSE	ThermoPol	75	30	B	4331	91.9	0
1	ss	48	RV	57	TCTGAGGGTTAAATAGC	FALSE	ThermoPol	75	30	B	8882	91.8	0
1	ss	48	RV	57	GCTGAGGGTTAAATAGC	FALSE	ThermoPol	75	30	B	4592	92.1	0
1	ss	48	RV	57	CCTGAGGGTTAAATAGC	FALSE	ThermoPol	75	30	B	4664	92	0
1	ss	48	RV	58	AACTGAGGGTTAAATAG	FALSE	ThermoPol	75	30	B	6151	92.1	0
1	ss	48	RV	58	GACTGAGGGTTAAATAG	FALSE	ThermoPol	75	30	B	5009	92	0
1	ss	48	RV	58	CACTGAGGGTTAAATAG	FALSE	ThermoPol	75	30	B	3949	92.2	0
1	ss	48	RV	59	TTACTGAGGGTTAAATA	FALSE	ThermoPol	75	30	B	6011	91.8	0
1	ss	48	RV	59	ATACTGAGGGTTAAATA	FALSE	ThermoPol	75	30	B	4194	92	0
1	ss	48	RV	59	GTACTGAGGGTTAAATA	FALSE	ThermoPol	75	30	B	4608	92	0
1	ss	48	RV	60	TCTACTGAGGGTTAAAT	FALSE	ThermoPol	75	30	B	7498	91.8	0
1	ss	48	RV	60	ACTACTGAGGGTTAAAT	FALSE	ThermoPol	75	30	B	2455	92	0
1	ss	48	RV	60	GCTACTGAGGGTTAAAT	FALSE	ThermoPol	75	30	B	3706	92.1	0
1	ss	48	RV	61	TCCTACTGAGGGTTAAA	FALSE	ThermoPol	75	30	B	9013	91.5	0
1	ss	48	RV	61	ACCTACTGAGGGTTAAA	FALSE	ThermoPol	75	30	B	5498	92.1	0
1	ss	48	RV	61	CCCTACTGAGGGTTAAA	FALSE	ThermoPol	75	30	B	5433	92.1	0
1	ss	48	RV	62	TGCCTACTGAGGGTTAA	FALSE	ThermoPol	75	30	B	3754	91.8	0
1	ss	48	RV	62	GGCCTACTGAGGGTTAA	FALSE	ThermoPol	75	30	B	4565	92.1	0
1	ss	48	RV	62	CGCCTACTGAGGGTTAA	FALSE	ThermoPol	75	30	B	5896	92.1	0
1	ss	48	RV	63	TAGCCTACTGAGGGTTA	FALSE	ThermoPol	75	30	B	9002	91.5	0
1	ss	48	RV	63	GAGCCTACTGAGGGTTA	FALSE	ThermoPol	75	30	B	5291	92	0
1	ss	48	RV	63	CAGCCTACTGAGGGTTA	FALSE	ThermoPol	75	30	B	4107	92.1	0
1	ss	48	RV	64	TAAGCCTACTGAGGGTT	FALSE	ThermoPol	75	30	B	5241	91.6	0
1	ss	48	RV	64	GAAGCCTACTGAGGGTT	FALSE	ThermoPol	75	30	B	4991	92.1	0
1	ss	48	RV	64	CAAGCCTACTGAGGGTT	FALSE	ThermoPol	75	30	B	4192	92.2	0
1	ss	48	RV	65	AAAAGCCTACTGAGGGT	FALSE	ThermoPol	75	30	B	4401	92.2	0
1	ss	48	RV	65	GAAAGCCTACTGAGGGT	FALSE	ThermoPol	75	30	B	5362	92	0
1	ss	48	RV	65	CAAAGCCTACTGAGGGT	FALSE	ThermoPol	75	30	B	4029	92.3	0
1	ss	48	RV	66	TTAAAGCCTACTGAGGG	FALSE	ThermoPol	75	30	B	10654	91.9	0
1	ss	48	RV	66	GTAAAGCCTACTGAGGG	FALSE	ThermoPol	75	30	B	7144	92.2	0
1	ss	48	RV	66	CTAAAGCCTACTGAGGG	FALSE	ThermoPol	75	30	B	5537	92.3	0
1	ss	48	RV	67	TATAAAGCCTACTGAGG	FALSE	ThermoPol	75	30	B	11408	91.5	0
1	ss	48	RV	67	AATAAAGCCTACTGAGG	FALSE	ThermoPol	75	30	B	3261	91.9	0
1	ss	48	RV	67	CATAAAGCCTACTGAGG	FALSE	ThermoPol	75	30	B	5795	92.1	0
1	ss	48	RV	68	TGATAAAGCCTACTGAG	FALSE	ThermoPol	75	30	B	6881	91.6	0
1	ss	48	RV	68	AGATAAAGCCTACTGAG	FALSE	ThermoPol	75	30	B	3920	92	0
1	ss	48	RV	68	GGATAAAGCCTACTGAG	FALSE	ThermoPol	75	30	B	5441	92.2	0
1	ss	48	RV	69	TCGATAAAGCCTACTGA	FALSE	ThermoPol	75	30	B	8304	91.7	0
1	ss	48	RV	69	ACGATAAAGCCTACTGA	FALSE	ThermoPol	75	30	B	5333	92.2	0
1	ss	48	RV	69	GCGATAAAGCCTACTGA	FALSE	ThermoPol	75	30	B	3770	92	0
1	ss	48	RV	70	TCCGATAAAGCCTACTG	FALSE	ThermoPol	75	30	B	5616	91.8	0
1	ss	48	RV	70	ACCGATAAAGCCTACTG	FALSE	ThermoPol	75	30	B	3067	92	0
1	ss	48	RV	70	GCCGATAAAGCCTACTG	FALSE	ThermoPol	75	30	B	6482	92.1	0
1	ss	48	RV	71	TCCCGATAAAGCCTACT	FALSE	ThermoPol	75	30	B	4041	91.9	0
1	ss	48	RV	71	ACCCGATAAAGCCTACT	FALSE	ThermoPol	75	30	B	3444	91.9	0
1	ss	48	RV	71	CCCCGATAAAGCCTACT	FALSE	ThermoPol	75	30	B	5800	92.1	0
1	ss	48	RV	72	TGCCCGATAAAGCCTAC	FALSE	ThermoPol	75	30	B	4981	91.7	0
1	ss	48	RV	72	GGCCCGATAAAGCCTAC	FALSE	ThermoPol	75	30	B	6505	92.1	0
1	ss	48	RV	72	CGCCCGATAAAGCCTAC	FALSE	ThermoPol	75	30	B	4331	92.3	0
1	ss	48	RV	73	TAGCCCGATAAAGCCTA	FALSE	ThermoPol	75	30	B	6117	91.9	0
1	ss	48	RV	73	AAGCCCGATAAAGCCTA	FALSE	ThermoPol	75	30	B	3489	92.1	0
1	ss	48	RV	73	GAGCCCGATAAAGCCTA	FALSE	ThermoPol	75	30	B	6564	92.2	0
1	ss	48	RV	74	TCAGCCCGATAAAGCCT	FALSE	ThermoPol	75	30	B	10447	91.7	0
1	ss	48	RV	74	ACAGCCCGATAAAGCCT	FALSE	ThermoPol	75	30	B	4422	92.1	0
1	ss	48	RV	74	CCAGCCCGATAAAGCCT	FALSE	ThermoPol	75	30	B	4522	92.1	0
1	ss	48	RV	75	AGCAGCCCGATAAAGCC	FALSE	ThermoPol	75	30	B	4549	92.2	0
1	ss	48	RV	75	GGCAGCCCGATAAAGCC	FALSE	ThermoPol	75	30	B	5579	92.1	0
1	ss	48	RV	75	CGCAGCCCGATAAAGCC	FALSE	ThermoPol	75	30	B	5127	92.2	0
1	ss	48	RV	76	TTGCAGCCCGATAAAGC	FALSE	ThermoPol	75	30	B	12507	91.6	0
1	ss	48	RV	76	ATGCAGCCCGATAAAGC	FALSE	ThermoPol	75	30	B	4093	92	0
1	ss	48	RV	76	CTGCAGCCCGATAAAGC	FALSE	ThermoPol	75	30	B	5177	92.1	0
1	ss	48	RV	77	TGTGCAGCCCGATAAAG	FALSE	ThermoPol	75	30	B	7173	92	0
1	ss	48	RV	77	AGTGCAGCCCGATAAAG	FALSE	ThermoPol	75	30	B	4170	92.2	0
1	ss	48	RV	77	CGTGCAGCCCGATAAAG	FALSE	ThermoPol	75	30	B	3395	92.2	0
1	ss	48	RV	78	AGGTGCAGCCCGATAAA	FALSE	ThermoPol	75	30	B	3092	92.1	0
1	ss	48	RV	78	GGGTGCAGCCCGATAAA	FALSE	ThermoPol	75	30	B	6022	92.1	0
1	ss	48	RV	78	CGGTGCAGCCCGATAAA	FALSE	ThermoPol	75	30	B	5944	92.1	0
1	ss	48	RV	79	TTGGTGCAGCCCGATAA	FALSE	ThermoPol	75	30	B	6166	91.6	0
1	ss	48	RV	79	ATGGTGCAGCCCGATAA	FALSE	ThermoPol	75	30	B	3479	92	0
1	ss	48	RV	79	GTGGTGCAGCCCGATAA	FALSE	ThermoPol	75	30	B	5830	92.1	0
1	ss	48	RV	80	ACTGGTGCAGCCCGATA	FALSE	ThermoPol	75	30	B	3332	92	0
1	ss	48	RV	80	GCTGGTGCAGCCCGATA	FALSE	ThermoPol	75	30	B	5378	92	0
1	ss	48	RV	80	CCTGGTGCAGCCCGATA	FALSE	ThermoPol	75	30	B	5314	92.2	0
1	ss	48	RV	81	ATCTGGTGCAGCCCGAT	FALSE	ThermoPol	75	30	B	3502	92.2	0
1	ss	48	RV	81	GTCTGGTGCAGCCCGAT	FALSE	ThermoPol	75	30	B	3134	92.1	0
1	ss	48	RV	81	CTCTGGTGCAGCCCGAT	FALSE	ThermoPol	75	30	B	7204	92.1	0
1	ss	48	RV	82	TTTCTGGTGCAGCCCGA	FALSE	ThermoPol	75	30	B	5472	91.7	0
1	ss	48	RV	82	GTTCTGGTGCAGCCCGA	FALSE	ThermoPol	75	30	B	4553	92.1	0
1	ss	48	RV	82	CTTCTGGTGCAGCCCGA	FALSE	ThermoPol	75	30	B	6152	92.2	0
1	ss	48	RV	83	TATTCTGGTGCAGCCCG	FALSE	ThermoPol	75	30	B	6333	91.8	0
1	ss	48	RV	83	AATTCTGGTGCAGCCCG	FALSE	ThermoPol	75	30	B	4767	92.2	0
1	ss	48	RV	83	GATTCTGGTGCAGCCCG	FALSE	ThermoPol	75	30	B	8239	92.1	0
1	ss	48	RV	84	TCATTCTGGTGCAGCCC	FALSE	ThermoPol	75	30	B	7963	91.9	0
1	ss	48	RV	84	GCATTCTGGTGCAGCCC	FALSE	ThermoPol	75	30	B	5536	92.2	0
1	ss	48	RV	84	CCATTCTGGTGCAGCCC	FALSE	ThermoPol	75	30	B	3641	91.9	0
1	ss	48	RV	85	AACATTCTGGTGCAGCC	FALSE	ThermoPol	75	30	B	3848	92.1	0
1	ss	48	RV	85	GACATTCTGGTGCAGCC	FALSE	ThermoPol	75	30	B	7282	92.1	0
1	ss	48	RV	85	CACATTCTGGTGCAGCC	FALSE	ThermoPol	75	30	B	4745	92.2	0
1	ss	48	RV	86	TTACATTCTGGTGCAGC	FALSE	ThermoPol	75	30	B	6504	91.5	0
1	ss	48	RV	86	ATACATTCTGGTGCAGC	FALSE	ThermoPol	75	30	B	3960	92	0
1	ss	48	RV	86	GTACATTCTGGTGCAGC	FALSE	ThermoPol	75	30	B	4403	92.1	0
1	ss	48	RV	87	ACTACATTCTGGTGCAG	FALSE	ThermoPol	75	30	B	4119	92.2	0
1	ss	48	RV	87	GCTACATTCTGGTGCAG	FALSE	ThermoPol	75	30	B	4296	92.1	0
1	ss	48	RV	87	CCTACATTCTGGTGCAG	FALSE	ThermoPol	75	30	B	3309	92.1	0
1	ss	48	RV	88	TTCTACATTCTGGTGCA	FALSE	ThermoPol	75	30	B	6947	92	0
1	ss	48	RV	88	ATCTACATTCTGGTGCA	FALSE	ThermoPol	75	30	B	4328	92.2	0
1	ss	48	RV	88	GTCTACATTCTGGTGCA	FALSE	ThermoPol	75	30	B	4140	92.1	0
1	ss	67	FW	7	AGGAGCTCCCTGGTGTT	TRUE	ThermoPol	75	30	B	7916	0	1
1	ss	67	FW	7	TGGAGCTCCCTGGTGTT	FALSE	ThermoPol	75	30	B	12694	0	1
1	ss	67	FW	7	GGGAGCTCCCTGGTGTT	FALSE	ThermoPol	75	30	B	7678	0	1
1	ss	67	FW	7	CGGAGCTCCCTGGTGTT	FALSE	ThermoPol	75	30	B	4973	0	1
2	ss	67	FW	7	AGGAGCTCCCTGGTGTT	TRUE	ThermoPol	75	30	B	6718	0	1
1	ss	67	FW	8	CAGGAGCTCCCTGGTGT	TRUE	ThermoPol	75	30	B	326	0	0.224
1	ss	67	FW	8	TAGGAGCTCCCTGGTGT	FALSE	ThermoPol	75	30	B	8173	0	1
1	ss	67	FW	8	AAGGAGCTCCCTGGTGT	FALSE	ThermoPol	75	30	B	758	0	0.207
1	ss	67	FW	8	GAGGAGCTCCCTGGTGT	FALSE	ThermoPol	75	30	B	4933	0	0.889
2	ss	67	FW	8	CAGGAGCTCCCTGGTGT	TRUE	ThermoPol	75	30	B	559	0	0.29
1	ss	67	FW	9	GCAGGAGCTCCCTGGTG	TRUE	ThermoPol	75	30	B	10295	0	1
1	ss	67	FW	9	TCAGGAGCTCCCTGGTG	FALSE	ThermoPol	75	30	B	13702	0	1
1	ss	67	FW	9	ACAGGAGCTCCCTGGTG	FALSE	ThermoPol	75	30	B	2827	0.6	0.68
1	ss	67	FW	9	CCAGGAGCTCCCTGGTG	FALSE	ThermoPol	75	30	B	5105	1	1
2	ss	67	FW	9	GCAGGAGCTCCCTGGTG	TRUE	ThermoPol	75	30	B	9032	0	1
1	ss	67	FW	10	CGCAGGAGCTCCCTGGT	TRUE	ThermoPol	75	30	B	2025	0	0.486
1	ss	67	FW	10	TGCAGGAGCTCCCTGGT	FALSE	ThermoPol	75	30	B	13557	0.4	1
1	ss	67	FW	10	AGCAGGAGCTCCCTGGT	FALSE	ThermoPol	75	30	B	3213	1.2	0.663
1	ss	67	FW	10	GGCAGGAGCTCCCTGGT	FALSE	ThermoPol	75	30	B	5449	1.4	0.899
2	ss	67	FW	10	CGCAGGAGCTCCCTGGT	TRUE	ThermoPol	75	30	B	1619	0	0.369
1	ss	67	FW	11	GCGCAGGAGCTCCCTGG	TRUE	ThermoPol	75	30	B	11802	0.2	1
1	ss	67	FW	11	TCGCAGGAGCTCCCTGG	FALSE	ThermoPol	75	30	B	19404	0.5	1
1	ss	67	FW	11	ACGCAGGAGCTCCCTGG	FALSE	ThermoPol	75	30	B	3309	1	0.474
1	ss	67	FW	11	CCGCAGGAGCTCCCTGG	FALSE	ThermoPol	75	30	B	6492	1.5	1
2	ss	67	FW	11	GCGCAGGAGCTCCCTGG	TRUE	ThermoPol	75	30	B	11421	0	1
1	ss	67	FW	12	AGCGCAGGAGCTCCCTG	TRUE	ThermoPol	75	30	B	1991	1.3	0.28
1	ss	67	FW	12	TGCGCAGGAGCTCCCTG	FALSE	ThermoPol	75	30	B	17737	2.4	1
1	ss	67	FW	12	GGCGCAGGAGCTCCCTG	FALSE	ThermoPol	75	30	B	8517	2.6	1
1	ss	67	FW	12	CGCGCAGGAGCTCCCTG	FALSE	ThermoPol	75	30	B	6589	3.2	1
2	ss	67	FW	12	AGCGCAGGAGCTCCCTG	TRUE	ThermoPol	75	30	B	1465	0.9	1
1	ss	67	FW	13	AAGCGCAGGAGCTCCCT	TRUE	ThermoPol	75	30	B	13550	0.4	0.913
1	ss	67	FW	13	TAGCGCAGGAGCTCCCT	FALSE	ThermoPol	75	30	B	13151	1.9	1
1	ss	67	FW	13	GAGCGCAGGAGCTCCCT	FALSE	ThermoPol	75	30	B	8810	1.5	1
1	ss	67	FW	13	CAGCGCAGGAGCTCCCT	FALSE	ThermoPol	75	30	B	10580	1.9	1
2	ss	67	FW	13	AAGCGCAGGAGCTCCCT	TRUE	ThermoPol	75	30	B	16909	0.7	1
1	ss	67	FW	14	CAAGCGCAGGAGCTCCC	TRUE	ThermoPol	75	30	B	2628	1.8	0.661
1	ss	67	FW	14	TAAGCGCAGGAGCTCCC	FALSE	ThermoPol	75	30	B	21051	2.4	1
1	ss	67	FW	14	AAAGCGCAGGAGCTCCC	FALSE	ThermoPol	75	30	B	1980	1.7	0.35
1	ss	67	FW	14	GAAGCGCAGGAGCTCCC	FALSE	ThermoPol	75	30	B	5593	2.8	0.825
2	ss	67	FW	14	CAAGCGCAGGAGCTCCC	TRUE	ThermoPol	75	30	B	2518	1.6	1
1	ss	67	FW	15	GCAAGCGCAGGAGCTCC	TRUE	ThermoPol	75	30	B	367	0.2	0.337
1	ss	67	FW	15	TCAAGCGCAGGAGCTCC	FALSE	ThermoPol	75	30	B	3724	2.1	0.602
1	ss	67	FW	15	ACAAGCGCAGGAGCTCC	FALSE	ThermoPol	75	30	B	5513	95	0
1	ss	67	FW	15	CCAAGCGCAGGAGCTCC	FALSE	ThermoPol	75	30	B	1392	2.1	0.358
2	ss	67	FW	15	GCAAGCGCAGGAGCTCC	TRUE	ThermoPol	75	30	B	176	0.7	0.146
1	ss	67	FW	16	GGCAAGCGCAGGAGCTC	TRUE	ThermoPol	75	30	B	7801	0.2	1
1	ss	67	FW	16	TGCAAGCGCAGGAGCTC	FALSE	ThermoPol	75	30	B	18213	1.4	1
1	ss	67	FW	16	AGCAAGCGCAGGAGCTC	FALSE	ThermoPol	75	30	B	2100	1.2	0.308
1	ss	67	FW	16	CGCAAGCGCAGGAGCTC	FALSE	ThermoPol	75	30	B	3149	2.4	0.766
2	ss	67	FW	16	GGCAAGCGCAGGAGCTC	TRUE	ThermoPol	75	30	B	5644	0	0.903
1	ss	67	FW	17	AGGCAAGCGCAGGAGCT	TRUE	ThermoPol	75	30	B	10680	1.7	1
1	ss	67	FW	17	TGGCAAGCGCAGGAGCT	FALSE	ThermoPol	75	30	B	15961	3	1
1	ss	67	FW	17	GGGCAAGCGCAGGAGCT	FALSE	ThermoPol	75	30	B	7492	2.7	1
1	ss	67	FW	17	CGGCAAGCGCAGGAGCT	FALSE	ThermoPol	75	30	B	3550	3.3	1
2	ss	67	FW	17	AGGCAAGCGCAGGAGCT	TRUE	ThermoPol	75	30	B	8690	1.3	1
1	ss	67	FW	18	TAGGCAAGCGCAGGAGC	TRUE	ThermoPol	75	30	B	2639	3.8	0.41
1	ss	67	FW	18	AAGGCAAGCGCAGGAGC	FALSE	ThermoPol	75	30	B	7023	95.1	0
1	ss	67	FW	18	GAGGCAAGCGCAGGAGC	FALSE	ThermoPol	75	30	B	2476	5.2	0.664
1	ss	67	FW	18	CAGGCAAGCGCAGGAGC	FALSE	ThermoPol	75	30	B	2173	95	0
2	ss	67	FW	18	TAGGCAAGCGCAGGAGC	TRUE	ThermoPol	75	30	B	1588	3.7	0.246
1	ss	67	FW	19	TTAGGCAAGCGCAGGAG	TRUE	ThermoPol	75	30	B	9421	3.8	1
1	ss	67	FW	19	ATAGGCAAGCGCAGGAG	FALSE	ThermoPol	75	30	B	1009	4.6	0.146
1	ss	67	FW	19	GTAGGCAAGCGCAGGAG	FALSE	ThermoPol	75	30	B	5759	4.6	1
1	ss	67	FW	19	CTAGGCAAGCGCAGGAG	FALSE	ThermoPol	75	30	B	4624	5.8	1
2	ss	67	FW	19	TTAGGCAAGCGCAGGAG	TRUE	ThermoPol	75	30	B	11459	4.3	1
1	ss	67	FW	20	GTTAGGCAAGCGCAGGA	TRUE	ThermoPol	75	30	B	4242	5.9	0.378
1	ss	67	FW	20	TTTAGGCAAGCGCAGGA	FALSE	ThermoPol	75	30	B	9839	7.1	1
1	ss	67	FW	20	ATTAGGCAAGCGCAGGA	FALSE	ThermoPol	75	30	B	1952	5.9	0.355
1	ss	67	FW	20	CTTAGGCAAGCGCAGGA	FALSE	ThermoPol	75	30	B	2207	6.7	0.636
2	ss	67	FW	20	GTTAGGCAAGCGCAGGA	TRUE	ThermoPol	75	30	B	2344	6.2	0.275
1	ss	67	FW	21	CGTTAGGCAAGCGCAGG	TRUE	ThermoPol	75	30	B	1629	5.8	0.214
1	ss	67	FW	21	TGTTAGGCAAGCGCAGG	FALSE	ThermoPol	75	30	B	12895	7.7	1
1	ss	67	FW	21	AGTTAGGCAAGCGCAGG	FALSE	ThermoPol	75	30	B	6650	95.1	0
1	ss	67	FW	21	GGTTAGGCAAGCGCAGG	FALSE	ThermoPol	75	30	B	1930	6.2	0.731
2	ss	67	FW	21	CGTTAGGCAAGCGCAGG	TRUE	ThermoPol	75	30	B	1042	6.1	0.17
1	ss	67	FW	22	CCGTTAGGCAAGCGCAG	TRUE	ThermoPol	75	30	B	8368	8.1	0.784
1	ss	67	FW	22	TCGTTAGGCAAGCGCAG	FALSE	ThermoPol	75	30	B	15036	9.1	1
1	ss	67	FW	22	ACGTTAGGCAAGCGCAG	FALSE	ThermoPol	75	30	B	3430	9	0.567
1	ss	67	FW	22	GCGTTAGGCAAGCGCAG	FALSE	ThermoPol	75	30	B	4934	8.8	1
2	ss	67	FW	22	CCGTTAGGCAAGCGCAG	TRUE	ThermoPol	75	30	B	10885	8.4	0.744
1	ss	67	FW	23	CCCGTTAGGCAAGCGCA	TRUE	ThermoPol	75	30	B	3909	94.6	0
1	ss	67	FW	23	TCCGTTAGGCAAGCGCA	FALSE	ThermoPol	75	30	B	5722	10.5	0.71
1	ss	67	FW	23	ACCGTTAGGCAAGCGCA	FALSE	ThermoPol	75	30	B	6569	94.9	0
1	ss	67	FW	23	GCCGTTAGGCAAGCGCA	FALSE	ThermoPol	75	30	B	1918	10.4	0.523
2	ss	67	FW	23	CCCGTTAGGCAAGCGCA	TRUE	ThermoPol	75	30	B	6945	94.7	0
1	ss	67	FW	24	TCCCGTTAGGCAAGCGC	TRUE	ThermoPol	75	30	B	1258	11.4	0.332
1	ss	67	FW	24	ACCCGTTAGGCAAGCGC	FALSE	ThermoPol	75	30	B	6461	95	0
1	ss	67	FW	24	GCCCGTTAGGCAAGCGC	FALSE	ThermoPol	75	30	B	1577	12.4	0.328
1	ss	67	FW	24	CCCCGTTAGGCAAGCGC	FALSE	ThermoPol	75	30	B	2423	12.8	0.598
2	ss	67	FW	24	TCCCGTTAGGCAAGCGC	TRUE	ThermoPol	75	30	B	590	11.5	0.206
1	ss	67	FW	25	ATCCCGTTAGGCAAGCG	TRUE	ThermoPol	75	30	B	5211	11.5	0.853
1	ss	67	FW	25	TTCCCGTTAGGCAAGCG	FALSE	ThermoPol	75	30	B	10194	12.5	1
1	ss	67	FW	25	GTCCCGTTAGGCAAGCG	FALSE	ThermoPol	75	30	B	6352	12.1	1
1	ss	67	FW	25	CTCCCGTTAGGCAAGCG	FALSE	ThermoPol	75	30	B	5536	12.5	1
2	ss	67	FW	25	ATCCCGTTAGGCAAGCG	TRUE	ThermoPol	75	30	B	3089	11.5	0.749
1	ss	67	FW	26	TATCCCGTTAGGCAAGC	TRUE	ThermoPol	75	30	B	12066	11.9	1
1	ss	67	FW	26	AATCCCGTTAGGCAAGC	FALSE	ThermoPol	75	30	B	6704	94.9	0
1	ss	67	FW	26	GATCCCGTTAGGCAAGC	FALSE	ThermoPol	75	30	B	2710	12.5	0.504
1	ss	67	FW	26	CATCCCGTTAGGCAAGC	FALSE	ThermoPol	75	30	B	5893	13.2	1
2	ss	67	FW	26	TATCCCGTTAGGCAAGC	TRUE	ThermoPol	75	30	B	8107	11.9	1
1	ss	67	FW	27	ATATCCCGTTAGGCAAG	TRUE	ThermoPol	75	30	B	6501	13.5	0.625
1	ss	67	FW	27	TTATCCCGTTAGGCAAG	FALSE	ThermoPol	75	30	B	7042	14.5	1
1	ss	67	FW	27	GTATCCCGTTAGGCAAG	FALSE	ThermoPol	75	30	B	3679	14.2	0.775
1	ss	67	FW	27	CTATCCCGTTAGGCAAG	FALSE	ThermoPol	75	30	B	710	14.8	0.533
2	ss	67	FW	27	ATATCCCGTTAGGCAAG	TRUE	ThermoPol	75	30	B	4469	13.7	0.548
1	ss	67	FW	28	CATATCCCGTTAGGCAA	TRUE	ThermoPol	75	30	B	10625	94.7	0
1	ss	67	FW	28	TATATCCCGTTAGGCAA	FALSE	ThermoPol	75	30	B	3458	15.6	0.547
1	ss	67	FW	28	AATATCCCGTTAGGCAA	FALSE	ThermoPol	75	30	B	3726	95	0
1	ss	67	FW	28	GATATCCCGTTAGGCAA	FALSE	ThermoPol	75	30	B	1742	15.6	0.696
2	ss	67	FW	28	CATATCCCGTTAGGCAA	TRUE	ThermoPol	75	30	B	10100	94.8	0
1	ss	67	FW	29	GCATATCCCGTTAGGCA	TRUE	ThermoPol	75	30	B	711	16.4	0.226
1	ss	67	FW	29	TCATATCCCGTTAGGCA	FALSE	ThermoPol	75	30	B	5619	17	0.875
1	ss	67	FW	29	ACATATCCCGTTAGGCA	FALSE	ThermoPol	75	30	B	7339	94.9	0
1	ss	67	FW	29	CCATATCCCGTTAGGCA	FALSE	ThermoPol	75	30	B	251	17.2	0.474
2	ss	67	FW	29	GCATATCCCGTTAGGCA	TRUE	ThermoPol	75	30	B	1143	16.2	0.127
1	ss	67	FW	30	CGCATATCCCGTTAGGC	TRUE	ThermoPol	75	30	B	10943	94.6	0
1	ss	67	FW	30	TGCATATCCCGTTAGGC	FALSE	ThermoPol	75	30	B	3111	17.5	0.49
1	ss	67	FW	30	AGCATATCCCGTTAGGC	FALSE	ThermoPol	75	30	B	5245	95	0
1	ss	67	FW	30	GGCATATCCCGTTAGGC	FALSE	ThermoPol	75	30	B	1161	17.2	0.446
2	ss	67	FW	30	CGCATATCCCGTTAGGC	TRUE	ThermoPol	75	30	B	15382	94.8	0
1	ss	67	FW	31	GCGCATATCCCGTTAGG	TRUE	ThermoPol	75	30	B	151	16.8	0.08
1	ss	67	FW	31	GCGCATATCCCGTTAGG	TRUE	ThermoPol	75	30	B	1186	19	0.498
1	ss	67	FW	31	TCGCATATCCCGTTAGG	FALSE	ThermoPol	75	30	B	8377	19.6	1
1	ss	67	FW	31	ACGCATATCCCGTTAGG	FALSE	ThermoPol	75	30	B	551	19.8	0.084
1	ss	67	FW	31	CCGCATATCCCGTTAGG	FALSE	ThermoPol	75	30	B	132	17.7	0.157
1	ss	67	FW	31	CCGCATATCCCGTTAGG	FALSE	ThermoPol	75	30	B	1217	19.8	0.843
2	ss	67	FW	31	GCGCATATCCCGTTAGG	TRUE	ThermoPol	75	30	B	1264	19	0.32
1	ss	67	FW	32	CGCGCATATCCCGTTAG	TRUE	ThermoPol	75	30	B	1179	20.6	0.383
1	ss	67	FW	32	TGCGCATATCCCGTTAG	FALSE	ThermoPol	75	30	B	8477	21.2	1
1	ss	67	FW	32	AGCGCATATCCCGTTAG	FALSE	ThermoPol	75	30	B	1448	21.5	0.23
1	ss	67	FW	32	GGCGCATATCCCGTTAG	FALSE	ThermoPol	75	30	B	3537	21.2	1
2	ss	67	FW	32	CGCGCATATCCCGTTAG	TRUE	ThermoPol	75	30	B	1348	20.8	0.238
1	ss	67	FW	33	TCGCGCATATCCCGTTA	TRUE	ThermoPol	75	30	B	6258	22.5	1
1	ss	67	FW	33	ACGCGCATATCCCGTTA	FALSE	ThermoPol	75	30	B	5266	23.2	0.688
1	ss	67	FW	33	GCGCGCATATCCCGTTA	FALSE	ThermoPol	75	30	B	4048	23.1	1
1	ss	67	FW	33	CCGCGCATATCCCGTTA	FALSE	ThermoPol	75	30	B	2147	95.1	0
2	ss	67	FW	33	TCGCGCATATCCCGTTA	TRUE	ThermoPol	75	30	B	5227	22.5	1
1	ss	67	FW	34	GTCGCGCATATCCCGTT	TRUE	ThermoPol	75	30	B	11289	23.5	1
1	ss	67	FW	34	TTCGCGCATATCCCGTT	FALSE	ThermoPol	75	30	B	2977	24.4	1
1	ss	67	FW	34	ATCGCGCATATCCCGTT	FALSE	ThermoPol	75	30	B	1961	24.2	0.399
1	ss	67	FW	34	CTCGCGCATATCCCGTT	FALSE	ThermoPol	75	30	B	2971	24.7	0.893
2	ss	67	FW	34	GTCGCGCATATCCCGTT	TRUE	ThermoPol	75	30	B	9142	23.6	1
1	ss	67	FW	35	GGTCGCGCATATCCCGT	TRUE	ThermoPol	75	30	B	13549	25.2	1
1	ss	67	FW	35	TGTCGCGCATATCCCGT	FALSE	ThermoPol	75	30	B	7465	25.8	1
1	ss	67	FW	35	AGTCGCGCATATCCCGT	FALSE	ThermoPol	75	30	B	1664	26	0.3
1	ss	67	FW	35	CGTCGCGCATATCCCGT	FALSE	ThermoPol	75	30	B	3038	26.5	1
2	ss	67	FW	35	GGTCGCGCATATCCCGT	TRUE	ThermoPol	75	30	B	17077	25.2	1
1	ss	67	FW	36	CGGTCGCGCATATCCCG	TRUE	ThermoPol	75	30	B	1412	26.1	0.16
1	ss	67	FW	36	TGGTCGCGCATATCCCG	FALSE	ThermoPol	75	30	B	3783	26.9	0.642
1	ss	67	FW	36	AGGTCGCGCATATCCCG	FALSE	ThermoPol	75	30	B	6462	94.9	0
1	ss	67	FW	36	GGGTCGCGCATATCCCG	FALSE	ThermoPol	75	30	B	1100	27	0.428
2	ss	67	FW	36	CGGTCGCGCATATCCCG	TRUE	ThermoPol	75	30	B	1818	26.3	0.145
1	ss	67	FW	37	CCGGTCGCGCATATCCC	TRUE	ThermoPol	75	30	B	5395	27.6	0.421
1	ss	67	FW	37	TCGGTCGCGCATATCCC	FALSE	ThermoPol	75	30	B	6538	28	1
1	ss	67	FW	37	ACGGTCGCGCATATCCC	FALSE	ThermoPol	75	30	B	480	28.5	0.135
1	ss	67	FW	37	GCGGTCGCGCATATCCC	FALSE	ThermoPol	75	30	B	1097	28.6	0.377
2	ss	67	FW	37	CCGGTCGCGCATATCCC	TRUE	ThermoPol	75	30	B	5314	27.6	0.368
1	ss	67	FW	38	GCCGGTCGCGCATATCC	TRUE	ThermoPol	75	30	B	1462	29.5	0.134
1	ss	67	FW	38	TCCGGTCGCGCATATCC	FALSE	ThermoPol	75	30	B	4909	29.9	0.865
1	ss	67	FW	38	ACCGGTCGCGCATATCC	FALSE	ThermoPol	75	30	B	2254	30.2	0.397
1	ss	67	FW	38	CCCGGTCGCGCATATCC	FALSE	ThermoPol	75	30	B	3202	30.6	0.793
2	ss	67	FW	38	GCCGGTCGCGCATATCC	TRUE	ThermoPol	75	30	B	8141	94.6	0
1	ss	67	FW	39	GGCCGGTCGCGCATATC	TRUE	ThermoPol	75	30	B	132	30.1	0.141
1	ss	67	FW	39	TGCCGGTCGCGCATATC	FALSE	ThermoPol	75	30	B	2376	30.8	0.486
1	ss	67	FW	39	AGCCGGTCGCGCATATC	FALSE	ThermoPol	75	30	B	5081	94.9	0
1	ss	67	FW	39	CGCCGGTCGCGCATATC	FALSE	ThermoPol	75	30	B	1346	31.1	0.223
2	ss	67	FW	39	GGCCGGTCGCGCATATC	TRUE	ThermoPol	75	30	B	2362	94.5	0
1	ss	67	FW	40	TGGCCGGTCGCGCATAT	TRUE	ThermoPol	75	30	B	3494	32.3	0.618
1	ss	67	FW	40	AGGCCGGTCGCGCATAT	FALSE	ThermoPol	75	30	B	3658	32.6	0.542
1	ss	67	FW	40	GGGCCGGTCGCGCATAT	FALSE	ThermoPol	75	30	B	4113	32.7	0.884
1	ss	67	FW	40	CGGCCGGTCGCGCATAT	FALSE	ThermoPol	75	30	B	960	33.2	1
2	ss	67	FW	40	TGGCCGGTCGCGCATAT	TRUE	ThermoPol	75	30	B	4721	32.4	0.444
1	ss	67	FW	41	CTGGCCGGTCGCGCATA	TRUE	ThermoPol	75	30	B	5609	94.6	0
1	ss	67	FW	41	TTGGCCGGTCGCGCATA	FALSE	ThermoPol	75	30	B	3038	33.1	0.59
1	ss	67	FW	41	ATGGCCGGTCGCGCATA	FALSE	ThermoPol	75	30	B	677	33.2	0.121
1	ss	67	FW	41	GTGGCCGGTCGCGCATA	FALSE	ThermoPol	75	30	B	3744	33.4	0.747
2	ss	67	FW	41	CTGGCCGGTCGCGCATA	TRUE	ThermoPol	75	30	B	7438	94.6	0
1	ss	67	FW	42	ACTGGCCGGTCGCGCAT	TRUE	ThermoPol	75	30	B	9815	94.8	0
1	ss	67	FW	42	TCTGGCCGGTCGCGCAT	FALSE	ThermoPol	75	30	B	3558	34.8	0.65
1	ss	67	FW	42	GCTGGCCGGTCGCGCAT	FALSE	ThermoPol	75	30	B	138	33	0.107
1	ss	67	FW	42	GCTGGCCGGTCGCGCAT	FALSE	ThermoPol	75	30	B	1136	35.2	0.524
1	ss	67	FW	42	CCTGGCCGGTCGCGCAT	FALSE	ThermoPol	75	30	B	228	35.4	0.285
2	ss	67	FW	42	ACTGGCCGGTCGCGCAT	TRUE	ThermoPol	75	30	B	9925	94.6	0
1	ss	67	FW	43	CACTGGCCGGTCGCGCA	TRUE	ThermoPol	75	30	B	7871	94.8	0
1	ss	67	FW	43	TACTGGCCGGTCGCGCA	FALSE	ThermoPol	75	30	B	233	35.8	0.079
1	ss	67	FW	43	AACTGGCCGGTCGCGCA	FALSE	ThermoPol	75	30	B	5718	94.9	0
1	ss	67	FW	43	GACTGGCCGGTCGCGCA	FALSE	ThermoPol	75	30	B	271	36.3	0.117
2	ss	67	FW	43	CACTGGCCGGTCGCGCA	TRUE	ThermoPol	75	30	B	12514	94.7	0
1	ss	67	FW	44	GCACTGGCCGGTCGCGC	TRUE	ThermoPol	75	30	B	866	36.2	0.092
1	ss	67	FW	44	TCACTGGCCGGTCGCGC	FALSE	ThermoPol	75	30	B	3899	36.4	0.563
1	ss	67	FW	44	ACACTGGCCGGTCGCGC	FALSE	ThermoPol	75	30	B	1012	36.7	0.144
1	ss	67	FW	44	CCACTGGCCGGTCGCGC	FALSE	ThermoPol	75	30	B	513	37.1	0.618
2	ss	67	FW	44	GCACTGGCCGGTCGCGC	TRUE	ThermoPol	75	30	B	1655	36.4	0.092
1	ss	67	FW	45	AGCACTGGCCGGTCGCG	TRUE	ThermoPol	75	30	B	916	37	0.101
1	ss	67	FW	45	TGCACTGGCCGGTCGCG	FALSE	ThermoPol	75	30	B	3732	37.2	0.492
1	ss	67	FW	45	GGCACTGGCCGGTCGCG	FALSE	ThermoPol	75	30	B	1497	37.6	0.481
1	ss	67	FW	45	CGCACTGGCCGGTCGCG	FALSE	ThermoPol	75	30	B	549	37.6	0.464
2	ss	67	FW	45	AGCACTGGCCGGTCGCG	TRUE	ThermoPol	75	30	B	13832	94.6	0
1	ss	67	FW	46	GAGCACTGGCCGGTCGC	TRUE	ThermoPol	75	30	B	6629	38.8	0.448
1	ss	67	FW	46	TAGCACTGGCCGGTCGC	FALSE	ThermoPol	75	30	B	5459	39	0.754
1	ss	67	FW	46	AAGCACTGGCCGGTCGC	FALSE	ThermoPol	75	30	B	1196	39.3	0.164
1	ss	67	FW	46	CAGCACTGGCCGGTCGC	FALSE	ThermoPol	75	30	B	236	37.6	0.13
1	ss	67	FW	46	CAGCACTGGCCGGTCGC	FALSE	ThermoPol	75	30	B	2093	39.5	0.683
2	ss	67	FW	46	GAGCACTGGCCGGTCGC	TRUE	ThermoPol	75	30	B	3668	38.9	0.286
1	ss	67	FW	47	TGAGCACTGGCCGGTCG	TRUE	ThermoPol	75	30	B	531	40.5	0.41
1	ss	67	FW	47	AGAGCACTGGCCGGTCG	FALSE	ThermoPol	75	30	B	3200	94.9	0
1	ss	67	FW	47	GGAGCACTGGCCGGTCG	FALSE	ThermoPol	75	30	B	2200	40.8	0.681
1	ss	67	FW	47	CGAGCACTGGCCGGTCG	FALSE	ThermoPol	75	30	B	1960	40.9	0.693
2	ss	67	FW	47	TGAGCACTGGCCGGTCG	TRUE	ThermoPol	75	30	B	537	40.6	0.291
1	ss	67	FW	48	CTGAGCACTGGCCGGTC	TRUE	ThermoPol	75	30	B	1665	94.7	0
1	ss	67	FW	48	TTGAGCACTGGCCGGTC	FALSE	ThermoPol	75	30	B	990	41.1	0.187
1	ss	67	FW	48	ATGAGCACTGGCCGGTC	FALSE	ThermoPol	75	30	B	6098	95	0
1	ss	67	FW	48	GTGAGCACTGGCCGGTC	FALSE	ThermoPol	75	30	B	970	41.5	0.288
2	ss	67	FW	48	CTGAGCACTGGCCGGTC	TRUE	ThermoPol	75	30	B	2331	94.7	0
1	ss	67	FW	49	CCTGAGCACTGGCCGGT	TRUE	ThermoPol	75	30	B	492	41.8	0.093
1	ss	67	FW	49	TCTGAGCACTGGCCGGT	FALSE	ThermoPol	75	30	B	1996	42	0.439
1	ss	67	FW	49	ACTGAGCACTGGCCGGT	FALSE	ThermoPol	75	30	B	4262	95	0
1	ss	67	FW	49	GCTGAGCACTGGCCGGT	FALSE	ThermoPol	75	30	B	3890	94.8	0
2	ss	67	FW	49	CCTGAGCACTGGCCGGT	TRUE	ThermoPol	75	30	B	2488	94.7	0
1	ss	67	FW	50	CCCTGAGCACTGGCCGG	TRUE	ThermoPol	75	30	B	7010	94.8	0
1	ss	67	FW	50	TCCTGAGCACTGGCCGG	FALSE	ThermoPol	75	30	B	1198	43.3	0.217
1	ss	67	FW	50	ACCTGAGCACTGGCCGG	FALSE	ThermoPol	75	30	B	6410	94.9	0
1	ss	67	FW	50	GCCTGAGCACTGGCCGG	FALSE	ThermoPol	75	30	B	4198	95	0
2	ss	67	FW	50	CCCTGAGCACTGGCCGG	TRUE	ThermoPol	75	30	B	7674	94.6	0
1	ss	67	FW	51	GCCCTGAGCACTGGCCG	TRUE	ThermoPol	75	30	B	3746	44.7	0.367
1	ss	67	FW	51	TCCCTGAGCACTGGCCG	FALSE	ThermoPol	75	30	B	5546	44.8	0.743
1	ss	67	FW	51	ACCCTGAGCACTGGCCG	FALSE	ThermoPol	75	30	B	6504	95	0
1	ss	67	FW	51	CCCCTGAGCACTGGCCG	FALSE	ThermoPol	75	30	B	2295	45.2	0.638
2	ss	67	FW	51	GCCCTGAGCACTGGCCG	TRUE	ThermoPol	75	30	B	3087	44.8	0.223
1	ss	67	FW	52	TGCCCTGAGCACTGGCC	TRUE	ThermoPol	75	30	B	9802	46	1
1	ss	67	FW	52	AGCCCTGAGCACTGGCC	FALSE	ThermoPol	75	30	B	1800	46.4	0.27
1	ss	67	FW	52	GGCCCTGAGCACTGGCC	FALSE	ThermoPol	75	30	B	3657	46.6	0.796
1	ss	67	FW	52	CGCCCTGAGCACTGGCC	FALSE	ThermoPol	75	30	B	3319	46.5	1
2	ss	67	FW	52	TGCCCTGAGCACTGGCC	TRUE	ThermoPol	75	30	B	15945	46	0.88
1	ss	67	FW	53	GTGCCCTGAGCACTGGC	TRUE	ThermoPol	75	30	B	1803	47.5	0.252
1	ss	67	FW	53	TTGCCCTGAGCACTGGC	FALSE	ThermoPol	75	30	B	2797	47.7	0.552
1	ss	67	FW	53	ATGCCCTGAGCACTGGC	FALSE	ThermoPol	75	30	B	7359	94.8	0
1	ss	67	FW	53	CTGCCCTGAGCACTGGC	FALSE	ThermoPol	75	30	B	61	47.7	0.169
2	ss	67	FW	53	GTGCCCTGAGCACTGGC	TRUE	ThermoPol	75	30	B	12392	94.7	0
1	ss	67	FW	54	CGTGCCCTGAGCACTGG	TRUE	ThermoPol	75	30	B	4044	48	0.419
1	ss	67	FW	54	TGTGCCCTGAGCACTGG	FALSE	ThermoPol	75	30	B	4855	48.2	0.665
1	ss	67	FW	54	AGTGCCCTGAGCACTGG	FALSE	ThermoPol	75	30	B	7116	94.9	0
1	ss	67	FW	54	GGTGCCCTGAGCACTGG	FALSE	ThermoPol	75	30	B	183	46.7	0.079
1	ss	67	FW	54	GGTGCCCTGAGCACTGG	FALSE	ThermoPol	75	30	B	1755	48.7	0.54
2	ss	67	FW	54	CGTGCCCTGAGCACTGG	TRUE	ThermoPol	75	30	B	3891	48	0.341
1	ss	67	FW	55	GCGTGCCCTGAGCACTG	TRUE	ThermoPol	75	30	B	463	49.3	0.53
1	ss	67	FW	55	TCGTGCCCTGAGCACTG	FALSE	ThermoPol	75	30	B	2293	49.5	0.435
1	ss	67	FW	55	ACGTGCCCTGAGCACTG	FALSE	ThermoPol	75	30	B	3544	94.9	0
1	ss	67	FW	55	CCGTGCCCTGAGCACTG	FALSE	ThermoPol	75	30	B	111	49.8	0.297
2	ss	67	FW	55	GCGTGCCCTGAGCACTG	TRUE	ThermoPol	75	30	B	840	49.3	0.402
1	ss	67	FW	56	CGCGTGCCCTGAGCACT	TRUE	ThermoPol	75	30	B	895	94.8	0
1	ss	67	FW	56	TGCGTGCCCTGAGCACT	FALSE	ThermoPol	75	30	B	4782	94.4	0
1	ss	67	FW	56	AGCGTGCCCTGAGCACT	FALSE	ThermoPol	75	30	B	6733	95	0
1	ss	67	FW	56	GGCGTGCCCTGAGCACT	FALSE	ThermoPol	75	30	B	1265	94.7	0
2	ss	67	FW	56	CGCGTGCCCTGAGCACT	TRUE	ThermoPol	75	30	B	1355	94.6	0
1	ss	67	FW	57	TCGCGTGCCCTGAGCAC	TRUE	ThermoPol	75	30	B	748	50.9	0.502
1	ss	67	FW	57	ACGCGTGCCCTGAGCAC	FALSE	ThermoPol	75	30	B	6301	95	0
1	ss	67	FW	57	GCGCGTGCCCTGAGCAC	FALSE	ThermoPol	75	30	B	1887	51.2	0.791
1	ss	67	FW	57	CCGCGTGCCCTGAGCAC	FALSE	ThermoPol	75	30	B	846	51.3	0.782
2	ss	67	FW	57	TCGCGTGCCCTGAGCAC	TRUE	ThermoPol	75	30	B	632	50.8	0.315
1	ss	67	FW	58	GTCGCGTGCCCTGAGCA	TRUE	ThermoPol	75	30	B	230	52.2	0.093
1	ss	67	FW	58	TTCGCGTGCCCTGAGCA	FALSE	ThermoPol	75	30	B	2767	52.5	0.65
1	ss	67	FW	58	ATCGCGTGCCCTGAGCA	FALSE	ThermoPol	75	30	B	1475	52.7	0.171
1	ss	67	FW	58	CTCGCGTGCCCTGAGCA	FALSE	ThermoPol	75	30	B	1173	95.1	0
2	ss	67	FW	58	GTCGCGTGCCCTGAGCA	TRUE	ThermoPol	75	30	B	218	52.4	0.097
1	ss	67	FW	59	AGTCGCGTGCCCTGAGC	TRUE	ThermoPol	75	30	B	314	53.8	0.152
1	ss	67	FW	59	TGTCGCGTGCCCTGAGC	FALSE	ThermoPol	75	30	B	4272	53.9	0.863
1	ss	67	FW	59	GGTCGCGTGCCCTGAGC	FALSE	ThermoPol	75	30	B	2894	54.1	0.84
1	ss	67	FW	59	CGTCGCGTGCCCTGAGC	FALSE	ThermoPol	75	30	B	1306	54.1	0.767
2	ss	67	FW	59	AGTCGCGTGCCCTGAGC	TRUE	ThermoPol	75	30	B	373	53.8	0.09
1	ss	67	FW	60	CAGTCGCGTGCCCTGAG	TRUE	ThermoPol	75	30	B	528	55.1	0.388
1	ss	67	FW	60	TAGTCGCGTGCCCTGAG	FALSE	ThermoPol	75	30	B	3173	55.2	0.567
1	ss	67	FW	60	AAGTCGCGTGCCCTGAG	FALSE	ThermoPol	75	30	B	3626	55.4	0.415
1	ss	67	FW	60	GAGTCGCGTGCCCTGAG	FALSE	ThermoPol	75	30	B	2161	55.2	0.748
2	ss	67	FW	60	CAGTCGCGTGCCCTGAG	TRUE	ThermoPol	75	30	B	547	55	0.329
1	ss	67	FW	61	CCAGTCGCGTGCCCTGA	TRUE	ThermoPol	75	30	B	4766	55.5	0.875
1	ss	67	FW	61	TCAGTCGCGTGCCCTGA	FALSE	ThermoPol	75	30	B	6189	55.5	0.869
1	ss	67	FW	61	ACAGTCGCGTGCCCTGA	FALSE	ThermoPol	75	30	B	4142	55.7	0.822
1	ss	67	FW	61	GCAGTCGCGTGCCCTGA	FALSE	ThermoPol	75	30	B	3935	55.7	1
2	ss	67	FW	61	CCAGTCGCGTGCCCTGA	TRUE	ThermoPol	75	30	B	5607	55.6	0.848
1	ss	67	FW	62	ACCAGTCGCGTGCCCTG	TRUE	ThermoPol	75	30	B	1144	56.4	0.198
1	ss	67	FW	62	TCCAGTCGCGTGCCCTG	FALSE	ThermoPol	75	30	B	2835	56.4	0.507
1	ss	67	FW	62	GCCAGTCGCGTGCCCTG	FALSE	ThermoPol	75	30	B	1448	56.4	0.32
1	ss	67	FW	62	CCCAGTCGCGTGCCCTG	FALSE	ThermoPol	75	30	B	1574	56.8	0.589
2	ss	67	FW	62	ACCAGTCGCGTGCCCTG	TRUE	ThermoPol	75	30	B	1213	56.2	0.129
1	ss	67	FW	63	CACCAGTCGCGTGCCCT	TRUE	ThermoPol	75	30	B	2716	94.7	0
1	ss	67	FW	63	TACCAGTCGCGTGCCCT	FALSE	ThermoPol	75	30	B	1783	56.3	0.22
1	ss	67	FW	63	AACCAGTCGCGTGCCCT	FALSE	ThermoPol	75	30	B	4530	94.9	0
1	ss	67	FW	63	GACCAGTCGCGTGCCCT	FALSE	ThermoPol	75	30	B	1328	56.4	0.354
2	ss	67	FW	63	CACCAGTCGCGTGCCCT	TRUE	ThermoPol	75	30	B	3522	94.6	0
1	ss	67	FW	64	CCACCAGTCGCGTGCCC	TRUE	ThermoPol	75	30	B	335	57.6	0.191
1	ss	67	FW	64	TCACCAGTCGCGTGCCC	FALSE	ThermoPol	75	30	B	1085	57.4	0.245
1	ss	67	FW	64	ACACCAGTCGCGTGCCC	FALSE	ThermoPol	75	30	B	458	57.8	0.129
1	ss	67	FW	64	GCACCAGTCGCGTGCCC	FALSE	ThermoPol	75	30	B	916	57.5	0.263
2	ss	67	FW	64	CCACCAGTCGCGTGCCC	TRUE	ThermoPol	75	30	B	515	57.5	0.106
1	ss	67	FW	65	ACCACCAGTCGCGTGCC	TRUE	ThermoPol	75	30	B	294	58.3	0.338
1	ss	67	FW	65	TCCACCAGTCGCGTGCC	FALSE	ThermoPol	75	30	B	3231	57.9	0.773
1	ss	67	FW	65	GCCACCAGTCGCGTGCC	FALSE	ThermoPol	75	30	B	1817	58.2	0.581
1	ss	67	FW	65	CCCACCAGTCGCGTGCC	FALSE	ThermoPol	75	30	B	2007	58.9	0.658
2	ss	67	FW	65	ACCACCAGTCGCGTGCC	TRUE	ThermoPol	75	30	B	834	58.2	0.207
1	ss	67	FW	66	GACCACCAGTCGCGTGC	TRUE	ThermoPol	75	30	B	747	60	0.607
1	ss	67	FW	66	TACCACCAGTCGCGTGC	FALSE	ThermoPol	75	30	B	3929	59.8	1
1	ss	67	FW	66	AACCACCAGTCGCGTGC	FALSE	ThermoPol	75	30	B	803	60.2	0.11
1	ss	67	FW	66	CACCACCAGTCGCGTGC	FALSE	ThermoPol	75	30	B	1864	60.4	0.388
2	ss	67	FW	66	GACCACCAGTCGCGTGC	TRUE	ThermoPol	75	30	B	787	59.9	0.464
1	ss	67	FW	67	GGACCACCAGTCGCGTG	TRUE	ThermoPol	75	30	B	349	61.2	0.274
1	ss	67	FW	67	TGACCACCAGTCGCGTG	FALSE	ThermoPol	75	30	B	2682	60.9	0.544
1	ss	67	FW	67	AGACCACCAGTCGCGTG	FALSE	ThermoPol	75	30	B	849	61.3	0.134
1	ss	67	FW	67	CGACCACCAGTCGCGTG	FALSE	ThermoPol	75	30	B	53	61.5	0.294
2	ss	67	FW	67	GGACCACCAGTCGCGTG	TRUE	ThermoPol	75	30	B	346	61.2	0.142
1	ss	67	FW	68	CGGACCACCAGTCGCGT	TRUE	ThermoPol	75	30	B	543	61.8	0.373
1	ss	67	FW	68	TGGACCACCAGTCGCGT	FALSE	ThermoPol	75	30	B	2904	61.8	0.463
1	ss	67	FW	68	AGGACCACCAGTCGCGT	FALSE	ThermoPol	75	30	B	1432	62.2	0.254
1	ss	67	FW	68	GGGACCACCAGTCGCGT	FALSE	ThermoPol	75	30	B	543	62	0.403
2	ss	67	FW	68	CGGACCACCAGTCGCGT	TRUE	ThermoPol	75	30	B	503	61.8	0.304
1	ss	67	FW	69	CCGGACCACCAGTCGCG	TRUE	ThermoPol	75	30	B	1610	63.3	0.837
1	ss	67	FW	69	TCGGACCACCAGTCGCG	FALSE	ThermoPol	75	30	B	2647	63.2	0.395
1	ss	67	FW	69	ACGGACCACCAGTCGCG	FALSE	ThermoPol	75	30	B	1414	63.5	0.159
1	ss	67	FW	69	GCGGACCACCAGTCGCG	FALSE	ThermoPol	75	30	B	693	63.3	0.224
2	ss	67	FW	69	CCGGACCACCAGTCGCG	TRUE	ThermoPol	75	30	B	3413	63.1	0.824
1	ss	67	FW	70	GCCGGACCACCAGTCGC	TRUE	ThermoPol	75	30	B	192	64.5	0.101
1	ss	67	FW	70	TCCGGACCACCAGTCGC	FALSE	ThermoPol	75	30	B	2464	64.6	0.502
1	ss	67	FW	70	ACCGGACCACCAGTCGC	FALSE	ThermoPol	75	30	B	9372	94.9	0
1	ss	67	FW	70	CCCGGACCACCAGTCGC	FALSE	ThermoPol	75	30	B	601	94.9	0
2	ss	67	FW	70	GCCGGACCACCAGTCGC	TRUE	ThermoPol	75	30	B	3458	94.5	0
1	ss	67	FW	71	GGCCGGACCACCAGTCG	TRUE	ThermoPol	75	30	B	765	66.1	0.793
1	ss	67	FW	71	TGCCGGACCACCAGTCG	FALSE	ThermoPol	75	30	B	2412	65.8	0.551
1	ss	67	FW	71	AGCCGGACCACCAGTCG	FALSE	ThermoPol	75	30	B	2200	66.4	0.366
1	ss	67	FW	71	CGCCGGACCACCAGTCG	FALSE	ThermoPol	75	30	B	313	66.5	0.651
2	ss	67	FW	71	GGCCGGACCACCAGTCG	TRUE	ThermoPol	75	30	B	2364	65.9	0.751
1	ss	67	FW	72	TGGCCGGACCACCAGTC	TRUE	ThermoPol	75	30	B	981	67.4	1
1	ss	67	FW	72	AGGCCGGACCACCAGTC	FALSE	ThermoPol	75	30	B	6233	95	0
1	ss	67	FW	72	GGGCCGGACCACCAGTC	FALSE	ThermoPol	75	30	B	2660	67.5	1
1	ss	67	FW	72	CGGCCGGACCACCAGTC	FALSE	ThermoPol	75	30	B	469	67.7	1
2	ss	67	FW	72	TGGCCGGACCACCAGTC	TRUE	ThermoPol	75	30	B	1507	67.3	1
1	ss	67	FW	73	CTGGCCGGACCACCAGT	TRUE	ThermoPol	75	30	B	637	94.6	0
1	ss	67	FW	73	TTGGCCGGACCACCAGT	FALSE	ThermoPol	75	30	B	2272	94.4	0
1	ss	67	FW	73	ATGGCCGGACCACCAGT	FALSE	ThermoPol	75	30	B	5025	95	0
1	ss	67	FW	73	GTGGCCGGACCACCAGT	FALSE	ThermoPol	75	30	B	3852	94.9	0
2	ss	67	FW	73	CTGGCCGGACCACCAGT	TRUE	ThermoPol	75	30	B	771	94.7	0
1	ss	67	FW	74	GCTGGCCGGACCACCAG	TRUE	ThermoPol	75	30	B	1383	69.8	1
1	ss	67	FW	74	TCTGGCCGGACCACCAG	FALSE	ThermoPol	75	30	B	4008	69.7	1
1	ss	67	FW	74	ACTGGCCGGACCACCAG	FALSE	ThermoPol	75	30	B	2597	70.2	0.385
1	ss	67	FW	74	CCTGGCCGGACCACCAG	FALSE	ThermoPol	75	30	B	1619	95	0
2	ss	67	FW	74	GCTGGCCGGACCACCAG	TRUE	ThermoPol	75	30	B	1451	69.9	1
1	ss	67	FW	75	GGCTGGCCGGACCACCA	TRUE	ThermoPol	75	30	B	325	71.1	0.239
1	ss	67	FW	75	TGCTGGCCGGACCACCA	FALSE	ThermoPol	75	30	B	1382	71	0.263
1	ss	67	FW	75	AGCTGGCCGGACCACCA	FALSE	ThermoPol	75	30	B	7406	94.8	0
1	ss	67	FW	75	CGCTGGCCGGACCACCA	FALSE	ThermoPol	75	30	B	359	71.5	0.254
2	ss	67	FW	75	GGCTGGCCGGACCACCA	TRUE	ThermoPol	75	30	B	237	71	0.136
1	ss	67	FW	76	CGGCTGGCCGGACCACC	TRUE	ThermoPol	75	30	B	1824	94.6	0
1	ss	67	FW	76	TGGCTGGCCGGACCACC	FALSE	ThermoPol	75	30	B	5132	94.5	0
1	ss	67	FW	76	AGGCTGGCCGGACCACC	FALSE	ThermoPol	75	30	B	6492	94.9	0
1	ss	67	FW	76	GGGCTGGCCGGACCACC	FALSE	ThermoPol	75	30	B	3533	94.8	0
2	ss	67	FW	76	CGGCTGGCCGGACCACC	TRUE	ThermoPol	75	30	B	1471	94.7	0
1	ss	67	FW	77	ACGGCTGGCCGGACCAC	TRUE	ThermoPol	75	30	B	4072	72.2	1
1	ss	67	FW	77	TCGGCTGGCCGGACCAC	FALSE	ThermoPol	75	30	B	4304	72.3	1
1	ss	67	FW	77	GCGGCTGGCCGGACCAC	FALSE	ThermoPol	75	30	B	1423	72.6	0.404
1	ss	67	FW	77	CCGGCTGGCCGGACCAC	FALSE	ThermoPol	75	30	B	1853	72.7	0.773
2	ss	67	FW	77	ACGGCTGGCCGGACCAC	TRUE	ThermoPol	75	30	B	3277	72.3	1
1	ss	67	FW	78	GACGGCTGGCCGGACCA	TRUE	ThermoPol	75	30	B	2132	73.8	0.903
1	ss	67	FW	78	TACGGCTGGCCGGACCA	FALSE	ThermoPol	75	30	B	2433	73.5	0.509
1	ss	67	FW	78	AACGGCTGGCCGGACCA	FALSE	ThermoPol	75	30	B	711	74.2	0.088
1	ss	67	FW	78	CACGGCTGGCCGGACCA	FALSE	ThermoPol	75	30	B	2055	74.1	0.581
2	ss	67	FW	78	GACGGCTGGCCGGACCA	TRUE	ThermoPol	75	30	B	3237	73.8	0.888
1	ss	67	FW	79	CGACGGCTGGCCGGACC	TRUE	ThermoPol	75	30	B	798	94.5	0
1	ss	67	FW	79	TGACGGCTGGCCGGACC	FALSE	ThermoPol	75	30	B	2733	94.3	0
1	ss	67	FW	79	AGACGGCTGGCCGGACC	FALSE	ThermoPol	75	30	B	7059	95.2	0
1	ss	67	FW	79	GGACGGCTGGCCGGACC	FALSE	ThermoPol	75	30	B	3722	94.9	0
2	ss	67	FW	79	CGACGGCTGGCCGGACC	TRUE	ThermoPol	75	30	B	83	15.2	0.211
2	ss	67	FW	79	CGACGGCTGGCCGGACC	TRUE	ThermoPol	75	30	B	121	25.4	0.212
1	ss	67	FW	80	ACGACGGCTGGCCGGAC	TRUE	ThermoPol	75	30	B	84	76	0.097
1	ss	67	FW	80	TCGACGGCTGGCCGGAC	FALSE	ThermoPol	75	30	B	3612	76.4	0.538
1	ss	67	FW	80	GCGACGGCTGGCCGGAC	FALSE	ThermoPol	75	30	B	817	76.3	0.266
1	ss	67	FW	80	CCGACGGCTGGCCGGAC	FALSE	ThermoPol	75	30	B	322	76.5	0.424
2	ss	67	FW	80	ACGACGGCTGGCCGGAC	TRUE	ThermoPol	75	30	B	117	26.5	0.179
1	ss	67	FW	81	AACGACGGCTGGCCGGA	TRUE	ThermoPol	75	30	B	1337	76.5	1
1	ss	67	FW	81	TACGACGGCTGGCCGGA	FALSE	ThermoPol	75	30	B	7696	77.2	1
1	ss	67	FW	81	GACGACGGCTGGCCGGA	FALSE	ThermoPol	75	30	B	1976	77.1	0.565
1	ss	67	FW	81	CACGACGGCTGGCCGGA	FALSE	ThermoPol	75	30	B	273	77.1	1
2	ss	67	FW	81	AACGACGGCTGGCCGGA	TRUE	ThermoPol	75	30	B	885	76.5	0.896
1	ss	67	FW	82	CAACGACGGCTGGCCGG	TRUE	ThermoPol	75	30	B	287	77.6	0.334
1	ss	67	FW	82	TAACGACGGCTGGCCGG	FALSE	ThermoPol	75	30	B	5692	78.1	0.498
1	ss	67	FW	82	AAACGACGGCTGGCCGG	FALSE	ThermoPol	75	30	B	1194	78.2	0.185
1	ss	67	FW	82	GAACGACGGCTGGCCGG	FALSE	ThermoPol	75	30	B	1186	78.1	0.423
2	ss	67	FW	82	CAACGACGGCTGGCCGG	TRUE	ThermoPol	75	30	B	159	77.6	0.236
1	ss	67	FW	83	GCAACGACGGCTGGCCG	TRUE	ThermoPol	75	30	B	619	78.9	0.261
1	ss	67	FW	83	TCAACGACGGCTGGCCG	FALSE	ThermoPol	75	30	B	2803	79.4	0.243
1	ss	67	FW	83	ACAACGACGGCTGGCCG	FALSE	ThermoPol	75	30	B	6899	95	0
1	ss	67	FW	83	CCAACGACGGCTGGCCG	FALSE	ThermoPol	75	30	B	259	95.1	0
2	ss	67	FW	83	GCAACGACGGCTGGCCG	TRUE	ThermoPol	75	30	B	2284	94.7	0
1	ss	67	FW	84	AGCAACGACGGCTGGCC	TRUE	ThermoPol	75	30	B	905	79.8	0.404
1	ss	67	FW	84	TGCAACGACGGCTGGCC	FALSE	ThermoPol	75	30	B	3476	80.3	0.549
1	ss	67	FW	84	GGCAACGACGGCTGGCC	FALSE	ThermoPol	75	30	B	593	80.2	0.341
1	ss	67	FW	84	CGCAACGACGGCTGGCC	FALSE	ThermoPol	75	30	B	1622	80.4	0.695
2	ss	67	FW	84	AGCAACGACGGCTGGCC	TRUE	ThermoPol	75	30	B	637	80	0.327
1	ss	67	FW	85	CAGCAACGACGGCTGGC	TRUE	ThermoPol	75	30	B	2700	94.7	0
1	ss	67	FW	85	TAGCAACGACGGCTGGC	FALSE	ThermoPol	75	30	B	7680	81	1
1	ss	67	FW	85	AAGCAACGACGGCTGGC	FALSE	ThermoPol	75	30	B	879	81.1	0.152
1	ss	67	FW	85	GAGCAACGACGGCTGGC	FALSE	ThermoPol	75	30	B	1301	80.9	0.825
2	ss	67	FW	85	CAGCAACGACGGCTGGC	TRUE	ThermoPol	75	30	B	2996	94.6	0
1	ss	67	FW	86	CCAGCAACGACGGCTGG	TRUE	ThermoPol	75	30	B	4990	81.7	1
1	ss	67	FW	86	TCAGCAACGACGGCTGG	FALSE	ThermoPol	75	30	B	5656	82.1	0.804
1	ss	67	FW	86	ACAGCAACGACGGCTGG	FALSE	ThermoPol	75	30	B	776	80.4	0.092
1	ss	67	FW	86	ACAGCAACGACGGCTGG	FALSE	ThermoPol	75	30	B	6038	82.1	0.671
1	ss	67	FW	86	GCAGCAACGACGGCTGG	FALSE	ThermoPol	75	30	B	1093	82	0.652
2	ss	67	FW	86	CCAGCAACGACGGCTGG	TRUE	ThermoPol	75	30	B	2874	81.7	1
1	ss	67	FW	87	GCCAGCAACGACGGCTG	TRUE	ThermoPol	75	30	B	210	82.8	0.197
1	ss	67	FW	87	TCCAGCAACGACGGCTG	FALSE	ThermoPol	75	30	B	3581	83.3	0.344
1	ss	67	FW	87	ACCAGCAACGACGGCTG	FALSE	ThermoPol	75	30	B	6345	95.1	0
1	ss	67	FW	87	CCCAGCAACGACGGCTG	FALSE	ThermoPol	75	30	B	163	83.3	0.15
2	ss	67	FW	87	GCCAGCAACGACGGCTG	TRUE	ThermoPol	75	30	B	379	10	0.399
2	ss	67	FW	87	GCCAGCAACGACGGCTG	TRUE	ThermoPol	75	30	B	270	20.6	0.286
2	ss	67	FW	87	GCCAGCAACGACGGCTG	TRUE	ThermoPol	75	30	B	305	82.8	0.315
1	ss	67	FW	88	AGCCAGCAACGACGGCT	TRUE	ThermoPol	75	30	B	2484	94.6	0
1	ss	67	FW	88	TGCCAGCAACGACGGCT	FALSE	ThermoPol	75	30	B	688	84.1	0.109
1	ss	67	FW	88	GGCCAGCAACGACGGCT	FALSE	ThermoPol	75	30	B	3338	95.1	0
1	ss	67	FW	88	CGCCAGCAACGACGGCT	FALSE	ThermoPol	75	30	B	1019	95.1	0
2	ss	67	FW	88	AGCCAGCAACGACGGCT	TRUE	ThermoPol	75	30	B	245	10.9	0.188
2	ss	67	FW	88	AGCCAGCAACGACGGCT	TRUE	ThermoPol	75	30	B	301	13.9	0.162
1	ss	67	RV	7	TGCCGTCGTTGCTGGCT	FALSE	ThermoPol	75	30	B	7877	95	0
1	ss	67	RV	7	GGCCGTCGTTGCTGGCT	FALSE	ThermoPol	75	30	B	4365	94.9	0
1	ss	67	RV	7	CGCCGTCGTTGCTGGCT	FALSE	ThermoPol	75	30	B	3463	95	0
1	ss	67	RV	8	TAGCCGTCGTTGCTGGC	FALSE	ThermoPol	75	30	B	4452	95	0
1	ss	67	RV	8	AAGCCGTCGTTGCTGGC	FALSE	ThermoPol	75	30	B	4297	94.9	0
1	ss	67	RV	8	GAGCCGTCGTTGCTGGC	FALSE	ThermoPol	75	30	B	4979	95	0
1	ss	67	RV	9	TCAGCCGTCGTTGCTGG	FALSE	ThermoPol	75	30	B	4582	95	0
1	ss	67	RV	9	ACAGCCGTCGTTGCTGG	FALSE	ThermoPol	75	30	B	7527	95.1	0
1	ss	67	RV	9	GCAGCCGTCGTTGCTGG	FALSE	ThermoPol	75	30	B	3812	95.1	0
1	ss	67	RV	10	TCCAGCCGTCGTTGCTG	FALSE	ThermoPol	75	30	B	3462	94.9	0
1	ss	67	RV	10	ACCAGCCGTCGTTGCTG	FALSE	ThermoPol	75	30	B	9641	95	0
1	ss	67	RV	10	CCCAGCCGTCGTTGCTG	FALSE	ThermoPol	75	30	B	3679	95	0
1	ss	67	RV	11	TGCCAGCCGTCGTTGCT	FALSE	ThermoPol	75	30	B	2762	95	0
1	ss	67	RV	11	AGCCAGCCGTCGTTGCT	FALSE	ThermoPol	75	30	B	9298	95	0
1	ss	67	RV	11	CGCCAGCCGTCGTTGCT	FALSE	ThermoPol	75	30	B	8064	95	0
1	ss	67	RV	12	TGGCCAGCCGTCGTTGC	FALSE	ThermoPol	75	30	B	2100	95.1	0
1	ss	67	RV	12	AGGCCAGCCGTCGTTGC	FALSE	ThermoPol	75	30	B	7108	95	0
1	ss	67	RV	12	GGGCCAGCCGTCGTTGC	FALSE	ThermoPol	75	30	B	4134	95	0
1	ss	67	RV	13	TCGGCCAGCCGTCGTTG	FALSE	ThermoPol	75	30	B	2056	95	0
1	ss	67	RV	13	ACGGCCAGCCGTCGTTG	FALSE	ThermoPol	75	30	B	8494	95	0
1	ss	67	RV	13	GCGGCCAGCCGTCGTTG	FALSE	ThermoPol	75	30	B	3670	95.1	0
1	ss	67	RV	14	ACCGGCCAGCCGTCGTT	FALSE	ThermoPol	75	30	B	9092	95.1	0
1	ss	67	RV	14	GCCGGCCAGCCGTCGTT	FALSE	ThermoPol	75	30	B	3439	95	0
1	ss	67	RV	14	CCCGGCCAGCCGTCGTT	FALSE	ThermoPol	75	30	B	5900	95.1	0
1	ss	67	RV	15	TTCCGGCCAGCCGTCGT	FALSE	ThermoPol	75	30	B	5744	95.1	0
1	ss	67	RV	15	ATCCGGCCAGCCGTCGT	FALSE	ThermoPol	75	30	B	5545	95.1	0
1	ss	67	RV	15	CTCCGGCCAGCCGTCGT	FALSE	ThermoPol	75	30	B	5772	94.9	0
1	ss	67	RV	16	TGTCCGGCCAGCCGTCG	FALSE	ThermoPol	75	30	B	3664	94.9	0
1	ss	67	RV	16	AGTCCGGCCAGCCGTCG	FALSE	ThermoPol	75	30	B	7328	95.1	0
1	ss	67	RV	16	CGTCCGGCCAGCCGTCG	FALSE	ThermoPol	75	30	B	6051	95	0
1	ss	67	RV	17	AGGTCCGGCCAGCCGTC	FALSE	ThermoPol	75	30	B	8128	94.9	0
1	ss	67	RV	17	GGGTCCGGCCAGCCGTC	FALSE	ThermoPol	75	30	B	2875	95	0
1	ss	67	RV	17	CGGTCCGGCCAGCCGTC	FALSE	ThermoPol	75	30	B	3324	95.2	0
1	ss	67	RV	18	TTGGTCCGGCCAGCCGT	FALSE	ThermoPol	75	30	B	3765	94.9	0
1	ss	67	RV	18	ATGGTCCGGCCAGCCGT	FALSE	ThermoPol	75	30	B	6680	95.2	0
1	ss	67	RV	18	CTGGTCCGGCCAGCCGT	FALSE	ThermoPol	75	30	B	7252	95.2	0
1	ss	67	RV	19	TGTGGTCCGGCCAGCCG	FALSE	ThermoPol	75	30	B	5329	95	0
1	ss	67	RV	19	AGTGGTCCGGCCAGCCG	FALSE	ThermoPol	75	30	B	6124	95.1	0
1	ss	67	RV	19	CGTGGTCCGGCCAGCCG	FALSE	ThermoPol	75	30	B	5294	95.2	0
1	ss	67	RV	20	AGGTGGTCCGGCCAGCC	FALSE	ThermoPol	75	30	B	11670	95.1	0
1	ss	67	RV	20	GGGTGGTCCGGCCAGCC	FALSE	ThermoPol	75	30	B	1573	95	0
1	ss	67	RV	20	CGGTGGTCCGGCCAGCC	FALSE	ThermoPol	75	30	B	3636	95.1	0
1	ss	67	RV	21	TTGGTGGTCCGGCCAGC	FALSE	ThermoPol	75	30	B	7435	94.9	0
1	ss	67	RV	21	ATGGTGGTCCGGCCAGC	FALSE	ThermoPol	75	30	B	6361	95	0
1	ss	67	RV	21	GTGGTGGTCCGGCCAGC	FALSE	ThermoPol	75	30	B	7668	94.9	0
1	ss	67	RV	22	TCTGGTGGTCCGGCCAG	FALSE	ThermoPol	75	30	B	5213	95	0
1	ss	67	RV	22	GCTGGTGGTCCGGCCAG	FALSE	ThermoPol	75	30	B	6030	95	0
1	ss	67	RV	22	CCTGGTGGTCCGGCCAG	FALSE	ThermoPol	75	30	B	6287	95.1	0
1	ss	67	RV	23	TACTGGTGGTCCGGCCA	FALSE	ThermoPol	75	30	B	5585	95	0
1	ss	67	RV	23	AACTGGTGGTCCGGCCA	FALSE	ThermoPol	75	30	B	7053	94.9	0
1	ss	67	RV	23	CACTGGTGGTCCGGCCA	FALSE	ThermoPol	75	30	B	5039	95.1	0
1	ss	67	RV	24	TGACTGGTGGTCCGGCC	FALSE	ThermoPol	75	30	B	6229	95	0
1	ss	67	RV	24	AGACTGGTGGTCCGGCC	FALSE	ThermoPol	75	30	B	6464	95.2	0
1	ss	67	RV	24	GGACTGGTGGTCCGGCC	FALSE	ThermoPol	75	30	B	5911	95	0
1	ss	67	RV	25	TCGACTGGTGGTCCGGC	FALSE	ThermoPol	75	30	B	6918	94.9	0
1	ss	67	RV	25	ACGACTGGTGGTCCGGC	FALSE	ThermoPol	75	30	B	8921	95	0
1	ss	67	RV	25	CCGACTGGTGGTCCGGC	FALSE	ThermoPol	75	30	B	5201	95.2	0
1	ss	67	RV	26	TGCGACTGGTGGTCCGG	FALSE	ThermoPol	75	30	B	4308	95	0
1	ss	67	RV	26	AGCGACTGGTGGTCCGG	FALSE	ThermoPol	75	30	B	7546	94.9	0
1	ss	67	RV	26	GGCGACTGGTGGTCCGG	FALSE	ThermoPol	75	30	B	4930	95.1	0
1	ss	67	RV	27	TCGCGACTGGTGGTCCG	FALSE	ThermoPol	75	30	B	4912	95	0
1	ss	67	RV	27	GCGCGACTGGTGGTCCG	FALSE	ThermoPol	75	30	B	4000	95	0
1	ss	67	RV	27	CCGCGACTGGTGGTCCG	FALSE	ThermoPol	75	30	B	6776	95.2	0
1	ss	67	RV	28	TACGCGACTGGTGGTCC	FALSE	ThermoPol	75	30	B	3727	95.1	0
1	ss	67	RV	28	AACGCGACTGGTGGTCC	FALSE	ThermoPol	75	30	B	10455	95.2	0
1	ss	67	RV	28	GACGCGACTGGTGGTCC	FALSE	ThermoPol	75	30	B	4292	95	0
1	ss	67	RV	29	TCACGCGACTGGTGGTC	FALSE	ThermoPol	75	30	B	6015	95.1	0
1	ss	67	RV	29	ACACGCGACTGGTGGTC	FALSE	ThermoPol	75	30	B	5799	95	0
1	ss	67	RV	29	CCACGCGACTGGTGGTC	FALSE	ThermoPol	75	30	B	6074	95.1	0
1	ss	67	RV	30	TGCACGCGACTGGTGGT	FALSE	ThermoPol	75	30	B	7943	95	0
1	ss	67	RV	30	AGCACGCGACTGGTGGT	FALSE	ThermoPol	75	30	B	8001	95.1	0
1	ss	67	RV	30	CGCACGCGACTGGTGGT	FALSE	ThermoPol	75	30	B	7912	95	0
1	ss	67	RV	31	TGGCACGCGACTGGTGG	FALSE	ThermoPol	75	30	B	6809	94.9	0
1	ss	67	RV	31	AGGCACGCGACTGGTGG	FALSE	ThermoPol	75	30	B	9810	95.1	0
1	ss	67	RV	31	CGGCACGCGACTGGTGG	FALSE	ThermoPol	75	30	B	5025	95.1	0
1	ss	67	RV	32	TGGGCACGCGACTGGTG	FALSE	ThermoPol	75	30	B	4824	94.9	0
1	ss	67	RV	32	GGGGCACGCGACTGGTG	FALSE	ThermoPol	75	30	B	3591	95	0
1	ss	67	RV	32	CGGGCACGCGACTGGTG	FALSE	ThermoPol	75	30	B	8933	95.2	0
1	ss	67	RV	33	TAGGGCACGCGACTGGT	FALSE	ThermoPol	75	30	B	7866	94.9	0
1	ss	67	RV	33	AAGGGCACGCGACTGGT	FALSE	ThermoPol	75	30	B	6228	95	0
1	ss	67	RV	33	GAGGGCACGCGACTGGT	FALSE	ThermoPol	75	30	B	5008	95	0
1	ss	67	RV	34	ACAGGGCACGCGACTGG	FALSE	ThermoPol	75	30	B	5842	95.1	0
1	ss	67	RV	34	GCAGGGCACGCGACTGG	FALSE	ThermoPol	75	30	B	5616	95	0
1	ss	67	RV	34	CCAGGGCACGCGACTGG	FALSE	ThermoPol	75	30	B	6698	95	0
1	ss	67	RV	35	TTCAGGGCACGCGACTG	FALSE	ThermoPol	75	30	B	10182	95	0
1	ss	67	RV	35	ATCAGGGCACGCGACTG	FALSE	ThermoPol	75	30	B	7710	95.2	0
1	ss	67	RV	35	GTCAGGGCACGCGACTG	FALSE	ThermoPol	75	30	B	4063	95	0
1	ss	67	RV	36	TCTCAGGGCACGCGACT	FALSE	ThermoPol	75	30	B	6121	95	0
1	ss	67	RV	36	ACTCAGGGCACGCGACT	FALSE	ThermoPol	75	30	B	6410	95.2	0
1	ss	67	RV	36	CCTCAGGGCACGCGACT	FALSE	ThermoPol	75	30	B	7182	95.1	0
1	ss	67	RV	37	AGCTCAGGGCACGCGAC	FALSE	ThermoPol	75	30	B	9624	95.1	0
1	ss	67	RV	37	GGCTCAGGGCACGCGAC	FALSE	ThermoPol	75	30	B	5026	95	0
1	ss	67	RV	37	CGCTCAGGGCACGCGAC	FALSE	ThermoPol	75	30	B	7794	95.1	0
1	ss	67	RV	38	TTGCTCAGGGCACGCGA	FALSE	ThermoPol	75	30	B	5520	95.1	0
1	ss	67	RV	38	ATGCTCAGGGCACGCGA	FALSE	ThermoPol	75	30	B	9228	95.1	0
1	ss	67	RV	38	CTGCTCAGGGCACGCGA	FALSE	ThermoPol	75	30	B	5688	95	0
1	ss	67	RV	39	TGTGCTCAGGGCACGCG	FALSE	ThermoPol	75	30	B	5666	95	0
1	ss	67	RV	39	GGTGCTCAGGGCACGCG	FALSE	ThermoPol	75	30	B	5556	95	0
1	ss	67	RV	39	CGTGCTCAGGGCACGCG	FALSE	ThermoPol	75	30	B	2834	95.1	0
1	ss	67	RV	40	TAGTGCTCAGGGCACGC	FALSE	ThermoPol	75	30	B	5899	94.9	0
1	ss	67	RV	40	AAGTGCTCAGGGCACGC	FALSE	ThermoPol	75	30	B	7577	95.1	0
1	ss	67	RV	40	GAGTGCTCAGGGCACGC	FALSE	ThermoPol	75	30	B	5182	94.9	0
1	ss	67	RV	41	TCAGTGCTCAGGGCACG	FALSE	ThermoPol	75	30	B	8043	94.9	0
1	ss	67	RV	41	ACAGTGCTCAGGGCACG	FALSE	ThermoPol	75	30	B	5327	95	0
1	ss	67	RV	41	GCAGTGCTCAGGGCACG	FALSE	ThermoPol	75	30	B	4753	94.9	0
1	ss	67	RV	42	TCCAGTGCTCAGGGCAC	FALSE	ThermoPol	75	30	B	9196	95	0
1	ss	67	RV	42	ACCAGTGCTCAGGGCAC	FALSE	ThermoPol	75	30	B	4108	95.1	0
1	ss	67	RV	42	CCCAGTGCTCAGGGCAC	FALSE	ThermoPol	75	30	B	5779	95.2	0
1	ss	67	RV	43	TGCCAGTGCTCAGGGCA	FALSE	ThermoPol	75	30	B	5112	95	0
1	ss	67	RV	43	AGCCAGTGCTCAGGGCA	FALSE	ThermoPol	75	30	B	7111	95	0
1	ss	67	RV	43	CGCCAGTGCTCAGGGCA	FALSE	ThermoPol	75	30	B	5982	95.1	0
1	ss	67	RV	44	TGGCCAGTGCTCAGGGC	FALSE	ThermoPol	75	30	B	7384	94.9	0
1	ss	67	RV	44	AGGCCAGTGCTCAGGGC	FALSE	ThermoPol	75	30	B	6769	95.1	0
1	ss	67	RV	44	GGGCCAGTGCTCAGGGC	FALSE	ThermoPol	75	30	B	5204	95	0
1	ss	67	RV	45	TCGGCCAGTGCTCAGGG	FALSE	ThermoPol	75	30	B	9681	94.9	0
1	ss	67	RV	45	ACGGCCAGTGCTCAGGG	FALSE	ThermoPol	75	30	B	3529	95.2	0
1	ss	67	RV	45	GCGGCCAGTGCTCAGGG	FALSE	ThermoPol	75	30	B	5299	95	0
1	ss	67	RV	46	TCCGGCCAGTGCTCAGG	FALSE	ThermoPol	75	30	B	10165	95	0
1	ss	67	RV	46	GCCGGCCAGTGCTCAGG	FALSE	ThermoPol	75	30	B	7352	94.9	0
1	ss	67	RV	46	CCCGGCCAGTGCTCAGG	FALSE	ThermoPol	75	30	B	6878	95	0
1	ss	67	RV	47	TACCGGCCAGTGCTCAG	FALSE	ThermoPol	75	30	B	8445	94.9	0
1	ss	67	RV	47	AACCGGCCAGTGCTCAG	FALSE	ThermoPol	75	30	B	6145	95.1	0
1	ss	67	RV	47	CACCGGCCAGTGCTCAG	FALSE	ThermoPol	75	30	B	6309	95.1	0
1	ss	67	RV	48	TGACCGGCCAGTGCTCA	FALSE	ThermoPol	75	30	B	6058	95	0
1	ss	67	RV	48	AGACCGGCCAGTGCTCA	FALSE	ThermoPol	75	30	B	7126	95	0
1	ss	67	RV	48	GGACCGGCCAGTGCTCA	FALSE	ThermoPol	75	30	B	6040	95.1	0
1	ss	67	RV	49	TCGACCGGCCAGTGCTC	FALSE	ThermoPol	75	30	B	5151	94.9	0
1	ss	67	RV	49	ACGACCGGCCAGTGCTC	FALSE	ThermoPol	75	30	B	7154	95.1	0
1	ss	67	RV	49	CCGACCGGCCAGTGCTC	FALSE	ThermoPol	75	30	B	5309	95	0
1	ss	67	RV	50	TGCGACCGGCCAGTGCT	FALSE	ThermoPol	75	30	B	11257	95	0
1	ss	67	RV	50	AGCGACCGGCCAGTGCT	FALSE	ThermoPol	75	30	B	5841	95.1	0
1	ss	67	RV	50	GGCGACCGGCCAGTGCT	FALSE	ThermoPol	75	30	B	7354	94.9	0
1	ss	67	RV	51	TCGCGACCGGCCAGTGC	FALSE	ThermoPol	75	30	B	7284	95	0
1	ss	67	RV	51	ACGCGACCGGCCAGTGC	FALSE	ThermoPol	75	30	B	4894	95	0
1	ss	67	RV	51	CCGCGACCGGCCAGTGC	FALSE	ThermoPol	75	30	B	7384	95.2	0
1	ss	67	RV	52	AGCGCGACCGGCCAGTG	FALSE	ThermoPol	75	30	B	6800	95	0
1	ss	67	RV	52	GGCGCGACCGGCCAGTG	FALSE	ThermoPol	75	30	B	5816	94.9	0
1	ss	67	RV	52	CGCGCGACCGGCCAGTG	FALSE	ThermoPol	75	30	B	6540	95.1	0
1	ss	67	RV	53	TTGCGCGACCGGCCAGT	FALSE	ThermoPol	75	30	B	6484	94.9	0
1	ss	67	RV	53	GTGCGCGACCGGCCAGT	FALSE	ThermoPol	75	30	B	5390	94.9	0
1	ss	67	RV	53	CTGCGCGACCGGCCAGT	FALSE	ThermoPol	75	30	B	3157	95.2	0
1	ss	67	RV	54	AATGCGCGACCGGCCAG	FALSE	ThermoPol	75	30	B	7898	95.1	0
1	ss	67	RV	54	GATGCGCGACCGGCCAG	FALSE	ThermoPol	75	30	B	8448	95	0
1	ss	67	RV	54	CATGCGCGACCGGCCAG	FALSE	ThermoPol	75	30	B	5114	95.1	0
1	ss	67	RV	55	TTATGCGCGACCGGCCA	FALSE	ThermoPol	75	30	B	5544	95	0
1	ss	67	RV	55	GTATGCGCGACCGGCCA	FALSE	ThermoPol	75	30	B	7001	95	0
1	ss	67	RV	55	CTATGCGCGACCGGCCA	FALSE	ThermoPol	75	30	B	4075	95.1	0
1	ss	67	RV	56	TATATGCGCGACCGGCC	FALSE	ThermoPol	75	30	B	9151	95	0
1	ss	67	RV	56	AATATGCGCGACCGGCC	FALSE	ThermoPol	75	30	B	3426	95	0
1	ss	67	RV	56	CATATGCGCGACCGGCC	FALSE	ThermoPol	75	30	B	5876	95.1	0
1	ss	67	RV	57	TGATATGCGCGACCGGC	FALSE	ThermoPol	75	30	B	7478	95	0
1	ss	67	RV	57	AGATATGCGCGACCGGC	FALSE	ThermoPol	75	30	B	1747	95.1	0
1	ss	67	RV	57	CGATATGCGCGACCGGC	FALSE	ThermoPol	75	30	B	7241	95.1	0
1	ss	67	RV	58	TGGATATGCGCGACCGG	FALSE	ThermoPol	75	30	B	8510	95.1	0
1	ss	67	RV	58	AGGATATGCGCGACCGG	FALSE	ThermoPol	75	30	B	5609	95	0
1	ss	67	RV	58	CGGATATGCGCGACCGG	FALSE	ThermoPol	75	30	B	8084	95.1	0
1	ss	67	RV	59	TGGGATATGCGCGACCG	FALSE	ThermoPol	75	30	B	5736	94.9	0
1	ss	67	RV	59	AGGGATATGCGCGACCG	FALSE	ThermoPol	75	30	B	6920	95.2	0
1	ss	67	RV	59	GGGGATATGCGCGACCG	FALSE	ThermoPol	75	30	B	5446	95.1	0
1	ss	67	RV	60	TCGGGATATGCGCGACC	FALSE	ThermoPol	75	30	B	6740	95.1	0
1	ss	67	RV	60	GCGGGATATGCGCGACC	FALSE	ThermoPol	75	30	B	6928	94.9	0
1	ss	67	RV	60	CCGGGATATGCGCGACC	FALSE	ThermoPol	75	30	B	9410	95.1	0
1	ss	67	RV	61	TACGGGATATGCGCGAC	FALSE	ThermoPol	75	30	B	7763	95	0
1	ss	67	RV	61	GACGGGATATGCGCGAC	FALSE	ThermoPol	75	30	B	7246	95	0
1	ss	67	RV	61	CACGGGATATGCGCGAC	FALSE	ThermoPol	75	30	B	6488	95.2	0
1	ss	67	RV	62	AAACGGGATATGCGCGA	FALSE	ThermoPol	75	30	B	6133	95.1	0
1	ss	67	RV	62	GAACGGGATATGCGCGA	FALSE	ThermoPol	75	30	B	8060	95.1	0
1	ss	67	RV	62	CAACGGGATATGCGCGA	FALSE	ThermoPol	75	30	B	4298	95	0
1	ss	67	RV	63	TTAACGGGATATGCGCG	FALSE	ThermoPol	75	30	B	13832	95	0
1	ss	67	RV	63	ATAACGGGATATGCGCG	FALSE	ThermoPol	75	30	B	7643	95.1	0
1	ss	67	RV	63	GTAACGGGATATGCGCG	FALSE	ThermoPol	75	30	B	5174	94.9	0
1	ss	67	RV	64	TCTAACGGGATATGCGC	FALSE	ThermoPol	75	30	B	8744	94.9	0
1	ss	67	RV	64	ACTAACGGGATATGCGC	FALSE	ThermoPol	75	30	B	7930	95	0
1	ss	67	RV	64	GCTAACGGGATATGCGC	FALSE	ThermoPol	75	30	B	7646	95.1	0
1	ss	67	RV	65	TCCTAACGGGATATGCG	FALSE	ThermoPol	75	30	B	6702	95	0
1	ss	67	RV	65	ACCTAACGGGATATGCG	FALSE	ThermoPol	75	30	B	6826	95.1	0
1	ss	67	RV	65	CCCTAACGGGATATGCG	FALSE	ThermoPol	75	30	B	7035	95	0
1	ss	67	RV	66	AGCCTAACGGGATATGC	FALSE	ThermoPol	75	30	B	1292	95.1	0
1	ss	67	RV	66	GGCCTAACGGGATATGC	FALSE	ThermoPol	75	30	B	9715	95	0
[truncated: 6,017 more rows]
